# Supplementary material for: ﻿Taxonomic revision of Polygalaceae (Fabales) in Taiwan
Source: PhytoKeys. 2025 Sep 1;262:73–103. doi: 10.3897/phytokeys.262.162234 (PMC12418031; doi:10.3897/phytokeys.262.162234)
Supplement: XML Treatment for Polygalaceae [file phytokeys.262.162234-treatment1.xml]

<!DOCTYPE tp:taxon-treatment
  PUBLIC "-//TaxonX//DTD Taxonomic Treatment Publishing DTD v0 20100105//EN" "tax-treatment-NSO.dtd">
<tp:taxon-treatment xmlns:tp="http://www.plazi.org/taxpub"><tp:treatment-meta><kwd-group><label>Taxon classification</label><kwd>
                <named-content content-type="kingdom">Plantae</named-content>
              </kwd><kwd>
                <named-content content-type="order">Fabales</named-content>
              </kwd><kwd>
                <named-content content-type="family">Polygalaceae</named-content>
              </kwd></kwd-group><mixed-citation publication-type="journal"><person-group><name><surname>Wu</surname><given-names>Jo-Yu</given-names></name><name><surname>Tzeng</surname><given-names>Hsy-Yu</given-names></name><name><surname>Yang</surname><given-names>T. Y. Aleck</given-names></name></person-group><article-title>﻿Taxonomic revision of <tp:taxon-name><tp:taxon-name-part taxon-name-part-type="family">Polygalaceae</tp:taxon-name-part></tp:taxon-name> (<tp:taxon-name><tp:taxon-name-part taxon-name-part-type="order">Fabales</tp:taxon-name-part></tp:taxon-name>) in Taiwan</article-title><source>PhytoKeys</source><day>01</day><month>09</month><year>2025</year><volume>262</volume><fpage>73</fpage><lpage>103</lpage><pub-id pub-id-type="doi">10.3897/phytokeys.262.162234</pub-id></mixed-citation></tp:treatment-meta><tp:nomenclature><label>﻿</label><tp:taxon-name><object-id xmlns:xlink="http://www.w3.org/1999/xlink" content-type="arpha" xlink:type="simple">51A1DCA2-B3E5-5E0F-9DC3-9E365A60A644</object-id>
              <tp:taxon-name-part taxon-name-part-type="family">Polygalaceae</tp:taxon-name-part>
            </tp:taxon-name><tp:taxon-authority>Hoffmanns. &amp; Link, Fl. Portug. 1: 62. 1809</tp:taxon-authority><tp:taxon-status xmlns:xlink="http://www.w3.org/1999/xlink" xlink:type="simple">nom. cons.</tp:taxon-status></tp:nomenclature><tp:treatment-sec sec-type="description" id="SECID0EZHAG"><title>Description.</title><p>Subshrubs or herbs, erect or ascending, rarely achlorophyllous. Leaves simple, alternate, entire, exstipulate. Racemes terminal or axillary. Flowers bisexual, bilaterally symmetrical. Sepals five, imbricate, usually petaloid. Petals three, connate up to half their length, the abaxial one developed into a keel. Androecium monadelphous, filaments connate and fused with keel, anthers 4–8, dehiscent by apical pores. Ovaries 2-loculed, with one ovule in each locule, styles simple, stigmas 1–2. Capsules glabrous or hairy, dehiscent or indehiscent. Seeds two, glabrous or hairy, with arils. Pollens polycolporate, isopolar or heteropolar, spheroidal, prolate to oblate or kidney-shaped, apertures 8–26.</p></tp:treatment-sec></tp:taxon-treatment>
