# Supplementary material for: ﻿Taxonomic revision of Polygalaceae (Fabales) in Taiwan
Source: PhytoKeys. 2025 Sep 1;262:73–103. doi: 10.3897/phytokeys.262.162234 (PMC12418031; doi:10.3897/phytokeys.262.162234)
Supplement: XML Treatment for Epirixanthes [file phytokeys.262.162234-treatment2.xml]

<!DOCTYPE tp:taxon-treatment
  PUBLIC "-//TaxonX//DTD Taxonomic Treatment Publishing DTD v0 20100105//EN" "tax-treatment-NSO.dtd">
<tp:taxon-treatment xmlns:tp="http://www.plazi.org/taxpub"><tp:treatment-meta><kwd-group><label>Taxon classification</label><kwd>
                <named-content content-type="kingdom">Plantae</named-content>
              </kwd><kwd>
                <named-content content-type="order">Fabales</named-content>
              </kwd><kwd>
                <named-content content-type="family">Polygalaceae</named-content>
              </kwd></kwd-group><mixed-citation publication-type="journal"><person-group><name><surname>Wu</surname><given-names>Jo-Yu</given-names></name><name><surname>Tzeng</surname><given-names>Hsy-Yu</given-names></name><name><surname>Yang</surname><given-names>T. Y. Aleck</given-names></name></person-group><article-title>﻿Taxonomic revision of <tp:taxon-name><tp:taxon-name-part taxon-name-part-type="family">Polygalaceae</tp:taxon-name-part></tp:taxon-name> (<tp:taxon-name><tp:taxon-name-part taxon-name-part-type="order">Fabales</tp:taxon-name-part></tp:taxon-name>) in Taiwan</article-title><source>PhytoKeys</source><day>01</day><month>09</month><year>2025</year><volume>262</volume><fpage>73</fpage><lpage>103</lpage><pub-id pub-id-type="doi">10.3897/phytokeys.262.162234</pub-id></mixed-citation></tp:treatment-meta><tp:nomenclature><label>﻿</label><tp:taxon-name><object-id xmlns:xlink="http://www.w3.org/1999/xlink" content-type="arpha" xlink:type="simple">3C764034-241C-5B96-80B1-ED8FC3FEB780</object-id>
              <tp:taxon-name-part taxon-name-part-type="genus" reg="Epirixanthes">Epirixanthes</tp:taxon-name-part>
            </tp:taxon-name><tp:taxon-authority>Blume, Catalogus: 25. 1823.</tp:taxon-authority></tp:nomenclature><tp:treatment-sec sec-type="description" id="SECID0ECOAG"><title>Description.</title><p>Herbs erect, achlorophyllous. Leaves bract-like, widely ovate. Racemes terminal. Flowers dense. Sepals five, non-petaloid, flat, persistent after flowering. Petals three, connate up to half, keel without appendage. Filaments connate, anthers five. Styles straight or slightly curved, stigmas simple, capitate. Capsules glabrous, indehiscent. Seeds two, glabrous, with arils. Pollens isopolar, subprolate to prolate, radially symmetrical.</p></tp:treatment-sec><tp:treatment-sec sec-type="distribution" id="SECID0EHOAG"><title>Distribution.</title><p><italic><tp:taxon-name><tp:taxon-name-part taxon-name-part-type="genus" reg="Epirixanthes">Epirixanthes</tp:taxon-name-part></tp:taxon-name></italic> contains 7 achlorophyllous species distributed from subtropical to tropical Asia and the South Pacific, and 1 species in Taiwan.</p></tp:treatment-sec></tp:taxon-treatment>
