# Supplementary material for: ﻿Taxonomic revision of Polygalaceae (Fabales) in Taiwan
Source: PhytoKeys. 2025 Sep 1;262:73–103. doi: 10.3897/phytokeys.262.162234 (PMC12418031; doi:10.3897/phytokeys.262.162234)
Supplement: XML Treatment for Epirixanthes elongata [file phytokeys.262.162234-treatment3.xml]

<!DOCTYPE tp:taxon-treatment
  PUBLIC "-//TaxonX//DTD Taxonomic Treatment Publishing DTD v0 20100105//EN" "tax-treatment-NSO.dtd">
<tp:taxon-treatment xmlns:tp="http://www.plazi.org/taxpub"><tp:treatment-meta><kwd-group><label>Taxon classification</label><kwd>
                <named-content content-type="kingdom">Plantae</named-content>
              </kwd><kwd>
                <named-content content-type="order">Fabales</named-content>
              </kwd><kwd>
                <named-content content-type="family">Polygalaceae</named-content>
              </kwd></kwd-group><mixed-citation publication-type="journal"><person-group><name><surname>Wu</surname><given-names>Jo-Yu</given-names></name><name><surname>Tzeng</surname><given-names>Hsy-Yu</given-names></name><name><surname>Yang</surname><given-names>T. Y. Aleck</given-names></name></person-group><article-title>﻿Taxonomic revision of <tp:taxon-name><tp:taxon-name-part taxon-name-part-type="family">Polygalaceae</tp:taxon-name-part></tp:taxon-name> (<tp:taxon-name><tp:taxon-name-part taxon-name-part-type="order">Fabales</tp:taxon-name-part></tp:taxon-name>) in Taiwan</article-title><source>PhytoKeys</source><day>01</day><month>09</month><year>2025</year><volume>262</volume><fpage>73</fpage><lpage>103</lpage><pub-id pub-id-type="doi">10.3897/phytokeys.262.162234</pub-id></mixed-citation></tp:treatment-meta><tp:nomenclature><label>﻿1.</label><tp:taxon-name><object-id xmlns:xlink="http://www.w3.org/1999/xlink" content-type="arpha" xlink:type="simple">6DE9C782-8ED1-5765-8238-2AA709E627AA</object-id>
              <tp:taxon-name-part taxon-name-part-type="genus" reg="Epirixanthes">Epirixanthes</tp:taxon-name-part>
              <tp:taxon-name-part taxon-name-part-type="species" reg="elongata">elongata</tp:taxon-name-part>
            </tp:taxon-name><tp:taxon-authority>Blume, Cat. Gew. Buitenzorg (Blume) 25. 1823; Hsieh et al. in Taiwania 40(4): 381–384. 1995.</tp:taxon-authority><xref ref-type="fig" rid="F1">Figs 1A, B</xref><xref ref-type="fig" rid="F4">, 4 Common name. 寄生鱗葉草</xref></tp:nomenclature><tp:treatment-sec sec-type="Type specimen" id="SECID0EJQAG"><title>Type specimen.</title><p>Indonesia, Java, <italic>s.coll. s.n.</italic>, s.d., (holotype: L photo!).</p></tp:treatment-sec><tp:treatment-sec sec-type="description" id="SECID0ERQAG"><title>Description.</title><p>Herbs erect, 10–25 cm tall. Leaves simple, alternate, bract-like, ovate, sessile. Racemes terminal. Flowers white. Sepals five, persistent after flowering. Petals three, white, connate. Filaments connate, anthers five. Capsules glabrous, indehiscent. Seeds glabrous, with membranous arils.</p><p>Pollens isopolar, apertures 10–12. Subprolate to prolate, exine regulate and perforate. P/E ca. 1.20–1.52.</p></tp:treatment-sec><tp:treatment-sec sec-type="distribution" id="SECID0EXQAG"><title>Distribution.</title><p>India, Bhutan, Bangladesh, Myanmar, Thailand, Laos, Vietnam, Malaysia, Brunei Darussalam, Indonesia, southern China, southern Taiwan, and the Solomon Islands (<xref ref-type="bibr" rid="B24">Van der Meijden 1988</xref>; <xref ref-type="bibr" rid="B9">Hsieh et al. 1995</xref>; <xref ref-type="bibr" rid="B4">Chen et al. 2008</xref>; <xref ref-type="bibr" rid="B20">Pendry 2010</xref>; <xref ref-type="bibr" rid="B23">Tsukaya et al. 2016</xref>; <xref ref-type="bibr" rid="B6">Dančák et al. 2017</xref>). Under forest.</p></tp:treatment-sec><tp:treatment-sec sec-type="material" id="SECID0EVRAG"><title>Specimens examined.</title><p><bold>India. Assam State</bold>: Dima Hasao dist., Haflong, N. Cadrar, <italic>W.G. Craib s.n.</italic>, 24 Aug. 1908 (K). <bold>Myanmar.</bold> Dawei Dist., Area within a radius of 12 miles from Paungdaw, half a mile east of Paungdaw Power Station on the east bank of the Paungdaw River, <italic>J. Keenan et al. 1527</italic>, Sep. 1961 (K). <bold>Malaysia. Perak State</bold>: Gunong Kerbau, <italic>H.C. Robinson s.n.</italic>, s.d. (K). <bold>Sabah State</bold>: Imbak Canyon, <italic>R.P. Clark et al. 22</italic>, 16 May 2004 (K). <bold>Thailand.</bold> Kaosuarj, N. Sritermarut, <italic>A.F.G. Kerr 15434</italic>, 28 Apr. 1928 (K). <bold>Indonesia</bold>, Java Island, <italic>s.coll. s.n.</italic>, 1863 (K). <bold>Taiwan. Pingtung Co.</bold>: Mutan Township, <italic>C.M. Wang et al. 16992</italic>, s.d. (TNM); Shihzih Township, Mt. Maotzushan, <italic>J.Y. Wu et al. 627</italic>, 6 Sep. 2024 (TCF).</p><fig id="F4" position="float" orientation="portrait"><object-id xmlns:xlink="http://www.w3.org/1999/xlink" content-type="doi" xlink:type="simple">10.3897/phytokeys.262.162234.figure4</object-id><object-id xmlns:xlink="http://www.w3.org/1999/xlink" content-type="arpha" xlink:type="simple">D5398AE9-7F95-5607-85F0-834E3B3C27FE</object-id><label>Figure 4.</label><caption><p>Photo of <italic><tp:taxon-name><tp:taxon-name-part taxon-name-part-type="genus" reg="Epirixanthes">Epirixanthes</tp:taxon-name-part> <tp:taxon-name-part taxon-name-part-type="species" reg="elongata">elongata</tp:taxon-name-part></tp:taxon-name></italic>. <bold>A.</bold> Plants in field; <bold>B.</bold> Leaf (arrow indicates bract-like leaf on the stem); <bold>C.</bold> Reproductive organs a flower b androecium c gynoecium d fruit e seeds.</p></caption><graphic xmlns:xlink="http://www.w3.org/1999/xlink" xlink:href="phytokeys-262-073_article-162234__-g004.jpg" position="float" orientation="portrait" xlink:type="simple" id="oo_1406838.jpg"><uri content-type="original_file" xlink:type="simple">https://binary.pensoft.net/fig/1406838</uri></graphic></fig></tp:treatment-sec><tp:treatment-sec><!--Section generated to contain objects referenced in tp:taxon-treatment.--><fig id="F1" position="float" orientation="portrait"><object-id xmlns:xlink="http://www.w3.org/1999/xlink" content-type="doi" xlink:type="simple">10.3897/phytokeys.262.162234.figure1</object-id><object-id xmlns:xlink="http://www.w3.org/1999/xlink" content-type="arpha" xlink:type="simple">F6DD22B1-FD9D-524A-B342-BD67FEC0AA13</object-id><label>Figure 1.</label><caption><p>Pollen grains of <italic><tp:taxon-name><tp:taxon-name-part taxon-name-part-type="genus" reg="Epirixanthes">Epirixanthes</tp:taxon-name-part></tp:taxon-name></italic>, <italic><tp:taxon-name><tp:taxon-name-part taxon-name-part-type="genus" reg="Heterosamara">Heterosamara</tp:taxon-name-part></tp:taxon-name></italic>, and <italic><tp:taxon-name><tp:taxon-name-part taxon-name-part-type="genus" reg="Polygala">Polygala</tp:taxon-name-part></tp:taxon-name></italic> in Taiwan. <bold>A, B.</bold><italic><tp:taxon-name><tp:taxon-name-part taxon-name-part-type="genus" reg="Epirixanthes">E.</tp:taxon-name-part> <tp:taxon-name-part taxon-name-part-type="species" reg="elongata">elongata</tp:taxon-name-part></tp:taxon-name></italic>; <bold>C–E</bold><italic><tp:taxon-name><tp:taxon-name-part taxon-name-part-type="genus" reg="Heterosamara">H.</tp:taxon-name-part> <tp:taxon-name-part taxon-name-part-type="species" reg="tatarinowii">tatarinowii</tp:taxon-name-part></tp:taxon-name></italic>; <bold>F–H.</bold><italic><tp:taxon-name><tp:taxon-name-part taxon-name-part-type="genus" reg="Polygala">P.</tp:taxon-name-part> <tp:taxon-name-part taxon-name-part-type="species" reg="arcuata">arcuata</tp:taxon-name-part></tp:taxon-name></italic>. <bold>A, C, D, F, G.</bold> Polar view; <bold>B, E, H.</bold> Equatorial view.</p></caption><graphic xmlns:xlink="http://www.w3.org/1999/xlink" xlink:href="phytokeys-262-073_article-162234__-g001.jpg" position="float" orientation="portrait" xlink:type="simple" id="oo_1406835.jpg"><uri content-type="original_file" xlink:type="simple">https://binary.pensoft.net/fig/1406835</uri></graphic></fig></tp:treatment-sec><ref-list><ref id="B24"><mixed-citation xmlns:xlink="http://www.w3.org/1999/xlink" xlink:type="simple"><person-group><name name-style="western"><surname>Van der Meijden</surname><given-names>R</given-names></name></person-group> (<year>1988</year>) <article-title><tp:taxon-name><tp:taxon-name-part taxon-name-part-type="family">Polygalaceae</tp:taxon-name-part></tp:taxon-name>.</article-title> In: <person-group><name name-style="western"><surname>van Steenis</surname><given-names>de Wilde</given-names></name></person-group> (<role>Eds</role>) <issue-title>Flora Malesiana, ser.</issue-title><source>I, Vol. 10(1). Kluwer Academic Publishers, Dordrecht, Boston and London</source>, <fpage>455</fpage>–<lpage>539</lpage>.</mixed-citation></ref><ref id="B9"><mixed-citation xmlns:xlink="http://www.w3.org/1999/xlink" xlink:type="simple"><person-group><name name-style="western"><surname>Hsieh</surname><given-names>C-F</given-names></name><name name-style="western"><surname>Hsieh</surname><given-names>T-H</given-names></name><name name-style="western"><surname>Lai</surname><given-names>I-L</given-names></name></person-group> (<year>1995</year>) <article-title><italic><tp:taxon-name><tp:taxon-name-part taxon-name-part-type="genus">Epirixanthes</tp:taxon-name-part> <tp:taxon-name-part taxon-name-part-type="species">elongata</tp:taxon-name-part></tp:taxon-name></italic> Bl.- a New Record to the Flora of Taiwan.</article-title><source><tp:taxon-name><tp:taxon-name-part taxon-name-part-type="genus">Taiwania</tp:taxon-name-part></tp:taxon-name></source><volume>40</volume>(<issue>4</issue>): <fpage>381</fpage>–<lpage>384</lpage>. <ext-link xlink:href="10.6165/tai.1995.40.381" ext-link-type="doi" xlink:type="simple">https://doi.org/10.6165/tai.1995.40.381</ext-link></mixed-citation></ref><ref id="B4"><mixed-citation xmlns:xlink="http://www.w3.org/1999/xlink" xlink:type="simple"><person-group><name name-style="western"><surname>Chen</surname><given-names>SK</given-names></name><name name-style="western"><surname>Ma</surname><given-names>H-Y</given-names></name><name name-style="western"><surname>Parnell</surname><given-names>JAN</given-names></name></person-group> (<year>2008</year>) <tp:taxon-name><tp:taxon-name-part taxon-name-part-type="family">Polygalaceae</tp:taxon-name-part></tp:taxon-name>. In: Wu et al. (Eds) Flora of China, Vol. 11. Science Press, Beijing and St. Louis, 139–159.</mixed-citation></ref><ref id="B20"><mixed-citation xmlns:xlink="http://www.w3.org/1999/xlink" xlink:type="simple"><person-group><name name-style="western"><surname>Pendry</surname><given-names>CA</given-names></name></person-group> (<year>2010</year>) <article-title><italic><tp:taxon-name><tp:taxon-name-part taxon-name-part-type="genus">Epirixanthes</tp:taxon-name-part> <tp:taxon-name-part taxon-name-part-type="species">compressa</tp:taxon-name-part></tp:taxon-name></italic> Pendry, a new mycoheterotrophic species of <tp:taxon-name><tp:taxon-name-part taxon-name-part-type="family">Polygalaceae</tp:taxon-name-part></tp:taxon-name> from Thailand. Thai Forest Bulletin. Botany.</article-title><source>Bangkok</source><volume>38</volume>: <fpage>184</fpage>–<lpage>186</lpage>. <ext-link xlink:href="https://li01.tci-thaijo.org/index.php/ThaiForestBulletin/article/view/24433" ext-link-type="uri" xlink:type="simple">https://li01.tci-thaijo.org/index.php/ThaiForestBulletin/article/view/24433</ext-link></mixed-citation></ref><ref id="B23"><mixed-citation xmlns:xlink="http://www.w3.org/1999/xlink" xlink:type="simple"><person-group><name name-style="western"><surname>Tsukaya</surname><given-names>H</given-names></name><name name-style="western"><surname>Suleiman</surname><given-names>M</given-names></name><name name-style="western"><surname>Okada</surname><given-names>H</given-names></name></person-group> (<year>2016</year>) <article-title>A new species of <italic><tp:taxon-name><tp:taxon-name-part taxon-name-part-type="genus">Epirixanthes</tp:taxon-name-part></tp:taxon-name></italic> (Polygalaceaea) from Imbak Canyon, Sabah, Borneo.</article-title><source>Phytotaxa</source><volume>266</volume>: <fpage>146</fpage>–<lpage>150</lpage>. <ext-link xlink:href="10.11646/phytotaxa.266.2.9" ext-link-type="doi" xlink:type="simple">https://doi.org/10.11646/phytotaxa.266.2.9</ext-link></mixed-citation></ref><ref id="B6"><mixed-citation xmlns:xlink="http://www.w3.org/1999/xlink" xlink:type="simple"><person-group><name name-style="western"><surname>Dančák</surname><given-names>M</given-names></name><name name-style="western"><surname>Hroneš</surname><given-names>M</given-names></name><name name-style="western"><surname>Sukri</surname><given-names>RS</given-names></name><name name-style="western"><surname>Metali</surname><given-names>F</given-names></name><name name-style="western"><surname>Joffre</surname><given-names>AA</given-names></name></person-group> (<year>2017</year>) <article-title>Novitates Bruneienses, 9. A synopsis of <italic><tp:taxon-name><tp:taxon-name-part taxon-name-part-type="genus">Epirixanthes</tp:taxon-name-part></tp:taxon-name></italic> (<tp:taxon-name><tp:taxon-name-part taxon-name-part-type="family">Polygalaceae</tp:taxon-name-part></tp:taxon-name>) in Brunei Darussalam and notes on species elsewhere.</article-title><source>Gardens’ Bulletin (Singapore)</source><volume>69</volume>: <fpage>179</fpage>–<lpage>187</lpage>. <ext-link xlink:href="10.26492/gbs69(2).2017-03" ext-link-type="doi" xlink:type="simple">https://doi.org/10.26492/gbs69(2).2017-03</ext-link></mixed-citation></ref></ref-list></tp:taxon-treatment>
