# Supplementary material for: ﻿Taxonomic revision of Polygalaceae (Fabales) in Taiwan
Source: PhytoKeys. 2025 Sep 1;262:73–103. doi: 10.3897/phytokeys.262.162234 (PMC12418031; doi:10.3897/phytokeys.262.162234)
Supplement: XML Treatment for Heterosamara [file phytokeys.262.162234-treatment4.xml]

<!DOCTYPE tp:taxon-treatment
  PUBLIC "-//TaxonX//DTD Taxonomic Treatment Publishing DTD v0 20100105//EN" "tax-treatment-NSO.dtd">
<tp:taxon-treatment xmlns:tp="http://www.plazi.org/taxpub"><tp:treatment-meta><kwd-group><label>Taxon classification</label><kwd>
                <named-content content-type="kingdom">Plantae</named-content>
              </kwd><kwd>
                <named-content content-type="order">Fabales</named-content>
              </kwd><kwd>
                <named-content content-type="family">Polygalaceae</named-content>
              </kwd></kwd-group><mixed-citation publication-type="journal"><person-group><name><surname>Wu</surname><given-names>Jo-Yu</given-names></name><name><surname>Tzeng</surname><given-names>Hsy-Yu</given-names></name><name><surname>Yang</surname><given-names>T. Y. Aleck</given-names></name></person-group><article-title>﻿Taxonomic revision of <tp:taxon-name><tp:taxon-name-part taxon-name-part-type="family">Polygalaceae</tp:taxon-name-part></tp:taxon-name> (<tp:taxon-name><tp:taxon-name-part taxon-name-part-type="order">Fabales</tp:taxon-name-part></tp:taxon-name>) in Taiwan</article-title><source>PhytoKeys</source><day>01</day><month>09</month><year>2025</year><volume>262</volume><fpage>73</fpage><lpage>103</lpage><pub-id pub-id-type="doi">10.3897/phytokeys.262.162234</pub-id></mixed-citation></tp:treatment-meta><tp:nomenclature><label>﻿</label><tp:taxon-name><object-id xmlns:xlink="http://www.w3.org/1999/xlink" content-type="arpha" xlink:type="simple">ADEC28F9-74E5-53CA-AD28-37E8744DB2F0</object-id>
              <tp:taxon-name-part taxon-name-part-type="genus" reg="Heterosamara">Heterosamara</tp:taxon-name-part>
            </tp:taxon-name><tp:taxon-authority>Kuntze, Revis. Gen. Pl. 1: 47. 1891.</tp:taxon-authority></tp:nomenclature><tp:treatment-sec sec-type="description" id="SECID0ESUAG"><title>Description.</title><p>Subshrubs or herbs, perennial or annual, glabrous or with short hairs. Leaves simple, alternate, obviously petiolate, ovate to lanceolate, fleshy to membranous, lateral veins easily visible. Racemes terminal or axillary. Flowers purple, dense. Sepals five, of three small, outer, and two large, inner. Sepals petaloid, glabrous, revolute, caducous. Petals three, connate at base up to half, keel appendages bilobed or absent. Filaments connate at middle and fused with keel, anthers eight. Styles slightly curved, stigmas bifid. Capsules glabrous, entire, green at maturity. Seeds two, glabrous to densely hairy, ellipsoidal, with arils. Pollens heteropolar, kidney-shaped, bilaterally symmetrical. Exine patterns regulate and foveolate.</p></tp:treatment-sec><tp:treatment-sec sec-type="distribution" id="SECID0EXUAG"><title>Distribution.</title><p><italic><tp:taxon-name><tp:taxon-name-part taxon-name-part-type="genus" reg="Heterosamara">Heterosamara</tp:taxon-name-part></tp:taxon-name></italic> contains 18 species distributed in tropical to subtropical Africa and Asia, two species found in Taiwan.</p></tp:treatment-sec></tp:taxon-treatment>
