# Supplementary material for: ﻿Taxonomic revision of Polygalaceae (Fabales) in Taiwan
Source: PhytoKeys. 2025 Sep 1;262:73–103. doi: 10.3897/phytokeys.262.162234 (PMC12418031; doi:10.3897/phytokeys.262.162234)
Supplement: XML Treatment for Heterosamara arcuata [file phytokeys.262.162234-treatment5.xml]

<!DOCTYPE tp:taxon-treatment
  PUBLIC "-//TaxonX//DTD Taxonomic Treatment Publishing DTD v0 20100105//EN" "tax-treatment-NSO.dtd">
<tp:taxon-treatment xmlns:tp="http://www.plazi.org/taxpub"><tp:treatment-meta><kwd-group><label>Taxon classification</label><kwd>
                <named-content content-type="kingdom">Plantae</named-content>
              </kwd><kwd>
                <named-content content-type="order">Fabales</named-content>
              </kwd><kwd>
                <named-content content-type="family">Polygalaceae</named-content>
              </kwd></kwd-group><mixed-citation publication-type="journal"><person-group><name><surname>Wu</surname><given-names>Jo-Yu</given-names></name><name><surname>Tzeng</surname><given-names>Hsy-Yu</given-names></name><name><surname>Yang</surname><given-names>T. Y. Aleck</given-names></name></person-group><article-title>﻿Taxonomic revision of <tp:taxon-name><tp:taxon-name-part taxon-name-part-type="family">Polygalaceae</tp:taxon-name-part></tp:taxon-name> (<tp:taxon-name><tp:taxon-name-part taxon-name-part-type="order">Fabales</tp:taxon-name-part></tp:taxon-name>) in Taiwan</article-title><source>PhytoKeys</source><day>01</day><month>09</month><year>2025</year><volume>262</volume><fpage>73</fpage><lpage>103</lpage><pub-id pub-id-type="doi">10.3897/phytokeys.262.162234</pub-id></mixed-citation></tp:treatment-meta><tp:nomenclature><label>﻿1.</label><tp:taxon-name><object-id xmlns:xlink="http://www.w3.org/1999/xlink" content-type="arpha" xlink:type="simple">BAA2F83F-6EF8-5D19-96CD-AEBB3368D683</object-id>
              <tp:taxon-name-part taxon-name-part-type="genus" reg="Heterosamara">Heterosamara</tp:taxon-name-part>
              <tp:taxon-name-part taxon-name-part-type="species" reg="arcuata">arcuata</tp:taxon-name-part>
              <object-id xmlns:xlink="http://www.w3.org/1999/xlink" content-type="ipni" xlink:type="simple">urn:lsid:ipni.org:names:77368454-1</object-id>
            </tp:taxon-name><tp:taxon-authority>(Hayata) J.Y. Wu &amp; T.Y.A. Yang</tp:taxon-authority><tp:taxon-status xmlns:xlink="http://www.w3.org/1999/xlink" xlink:type="simple">comb. nov.</tp:taxon-status><xref ref-type="fig" rid="F1">Figs 1F–H</xref><xref ref-type="fig" rid="F5">, 5 Common name. 巨葉花異翅果 (新擬)</xref><tp:nomenclature-citation-list><tp:nomenclature-citation><tp:taxon-name>
                  <tp:taxon-name-part taxon-name-part-type="genus" reg="Polygala">Polygala</tp:taxon-name-part> <tp:taxon-name-part taxon-name-part-type="species" reg="crassiuscula">crassiuscula</tp:taxon-name-part></tp:taxon-name><comment>Hayata, Icon. Pl. Formosan. 3: 32. 1913. Type specimen: TAIWAN. Chiayi, Alisan, <italic>S. Sasaki s.n.</italic>, Jan. 1911(TI).</comment></tp:nomenclature-citation></tp:nomenclature-citation-list></tp:nomenclature><tp:treatment-sec sec-type="Basionym" id="SECID0EOZAG"><title>Basionym.</title><p><italic><tp:taxon-name><tp:taxon-name-part taxon-name-part-type="genus" reg="Polygala">Polygala</tp:taxon-name-part> <tp:taxon-name-part taxon-name-part-type="species" reg="arcuata">arcuata</tp:taxon-name-part></tp:taxon-name></italic> Hayata, J. Coll. Sci. Imp. Univ. Tokyo 25(19): 54. 1908. Type specimen: TAIWAN. Taichung, Kashigatani, <italic>G. Nakahara s.n.</italic>, Feb. 1907 (isotype: TAIF!).</p></tp:treatment-sec><tp:treatment-sec sec-type="Type specimen" id="SECID0EB1AG"><title>Type specimen.</title><p>Taiwan, Taichung, Kashigatani, <italic>G. Nakahara s.n.</italic>, Feb. 1907 (isotype: TAIF!).</p></tp:treatment-sec><tp:treatment-sec sec-type="description" id="SECID0EJ1AG"><title>Description.</title><p>Subshrubs, up to 60 cm tall. Leaves simple, alternate, petioles 4–25 mm long, blades 3–10 cm long, 1–3 cm wide, elliptic to lanceolate, glabrous, fleshy, pale green; midrib and lateral vein dark green, obvious. Racemes 2.5–7 cm long, terminal or axillary. Flowers rarely purple or white. Sepals purple, petaloid, revolute, caducous. Petals three, connate, upper 1/3 free, keel pinkish purple, appendages crest-like, yellow. Filaments connate at base, free at upper 1/3 portion, anthers eight. Ovaries bilocular, ovule one per locule, stigmas bifid, sterile one glabrous. Capsules flat, green at maturity. Seeds ovate, with sparse, short hairs, arils 4-lobed, flaky, membranous.</p><fig id="F5" position="float" orientation="portrait"><object-id xmlns:xlink="http://www.w3.org/1999/xlink" content-type="doi" xlink:type="simple">10.3897/phytokeys.262.162234.figure5</object-id><object-id xmlns:xlink="http://www.w3.org/1999/xlink" content-type="arpha" xlink:type="simple">A1BD8293-8E83-5225-B874-98907D293D86</object-id><label>Figure 5.</label><caption><p>Photo of <italic><tp:taxon-name><tp:taxon-name-part taxon-name-part-type="genus" reg="Heterosamara">Heterosamara</tp:taxon-name-part> <tp:taxon-name-part taxon-name-part-type="species" reg="arcuata">arcuata</tp:taxon-name-part></tp:taxon-name></italic><bold>A.</bold> Plants in field; <bold>B.</bold> Leaves; <bold>C.</bold> Reproductive organs a flower b androecium c gynoecium d fruit e seeds.</p></caption><graphic xmlns:xlink="http://www.w3.org/1999/xlink" xlink:href="phytokeys-262-073_article-162234__-g005.jpg" position="float" orientation="portrait" xlink:type="simple" id="oo_1406839.jpg"><uri content-type="original_file" xlink:type="simple">https://binary.pensoft.net/fig/1406839</uri></graphic></fig><p>Pollens heteropolar, apertures 20–24. Kidney-shaped and prolate in equatorial view. Exine patterns regulate, foveolate, polar view with some circular lumina. P/E ca. 0.47–0.76.</p></tp:treatment-sec><tp:treatment-sec sec-type="distribution" id="SECID0EH2AG"><title>Distribution.</title><p>Endemic to Taiwan (<xref ref-type="bibr" rid="B10">Huang 1977</xref>, <xref ref-type="bibr" rid="B11">1993</xref>; <xref ref-type="bibr" rid="B25">Yang and Chen 2013</xref>), distributed in forest edges at the altitude of 1,200–3,000 m in central and southern Taiwan.</p></tp:treatment-sec><tp:treatment-sec sec-type="material" id="SECID0EZ2AG"><title>Specimens examined.</title><p><bold>Taiwan. Taichung City</bold>: Hoping Dist., Mt. Pahsienshan, <italic>J.Y. Wu et al. 680</italic>, 29 Nov. 2024 (TCF); Mt. Paimaoshan, <italic>J.Y. Wu 101</italic>, 19 Feb. 2022 (TNM). <bold>Nantou Co.</bold>: Renai Township, Mt. Hsiaochushan, <italic>F.C. Kuo &amp; S.Y. Lu 3</italic>, 10 Mar. 2007 (TAIF), <italic>I.C. Kao 26</italic>, 27 Dec. 2009 (TAIF). <bold>Pingtung Co.</bold>: Chunrih Township, Chinshuiying, <italic>J.Y. Wu et al. 676</italic>, 24 Nov. 2024 (TCF); Taiwu Township, Mt. Peitawushan, <italic>J.Y. Shen et al. 20220816</italic>, 16 Aug. 2022 (TNM). <bold>Taitung Co.</bold>: Jinfong Township, Mt. Talilishan, <italic>T.C. Hsu 6911</italic>, 1 Mar. 2014 (TAIF).</p></tp:treatment-sec><tp:treatment-sec><!--Section generated to contain objects referenced in tp:taxon-treatment.--><fig id="F1" position="float" orientation="portrait"><object-id xmlns:xlink="http://www.w3.org/1999/xlink" content-type="doi" xlink:type="simple">10.3897/phytokeys.262.162234.figure1</object-id><object-id xmlns:xlink="http://www.w3.org/1999/xlink" content-type="arpha" xlink:type="simple">F6DD22B1-FD9D-524A-B342-BD67FEC0AA13</object-id><label>Figure 1.</label><caption><p>Pollen grains of <italic><tp:taxon-name><tp:taxon-name-part taxon-name-part-type="genus" reg="Epirixanthes">Epirixanthes</tp:taxon-name-part></tp:taxon-name></italic>, <italic><tp:taxon-name><tp:taxon-name-part taxon-name-part-type="genus" reg="Heterosamara">Heterosamara</tp:taxon-name-part></tp:taxon-name></italic>, and <italic><tp:taxon-name><tp:taxon-name-part taxon-name-part-type="genus" reg="Polygala">Polygala</tp:taxon-name-part></tp:taxon-name></italic> in Taiwan. <bold>A, B.</bold><italic><tp:taxon-name><tp:taxon-name-part taxon-name-part-type="genus" reg="Epirixanthes">E.</tp:taxon-name-part> <tp:taxon-name-part taxon-name-part-type="species" reg="elongata">elongata</tp:taxon-name-part></tp:taxon-name></italic>; <bold>C–E</bold><italic><tp:taxon-name><tp:taxon-name-part taxon-name-part-type="genus" reg="Heterosamara">H.</tp:taxon-name-part> <tp:taxon-name-part taxon-name-part-type="species" reg="tatarinowii">tatarinowii</tp:taxon-name-part></tp:taxon-name></italic>; <bold>F–H.</bold><italic><tp:taxon-name><tp:taxon-name-part taxon-name-part-type="genus" reg="Polygala">P.</tp:taxon-name-part> <tp:taxon-name-part taxon-name-part-type="species" reg="arcuata">arcuata</tp:taxon-name-part></tp:taxon-name></italic>. <bold>A, C, D, F, G.</bold> Polar view; <bold>B, E, H.</bold> Equatorial view.</p></caption><graphic xmlns:xlink="http://www.w3.org/1999/xlink" xlink:href="phytokeys-262-073_article-162234__-g001.jpg" position="float" orientation="portrait" xlink:type="simple" id="oo_1406835.jpg"><uri content-type="original_file" xlink:type="simple">https://binary.pensoft.net/fig/1406835</uri></graphic></fig></tp:treatment-sec><ref-list><ref id="B10"><mixed-citation xmlns:xlink="http://www.w3.org/1999/xlink" xlink:type="simple"><person-group><name name-style="western"><surname>Huang</surname><given-names>TC</given-names></name></person-group> (<year>1977</year>) <tp:taxon-name><tp:taxon-name-part taxon-name-part-type="family">Polygalaceae</tp:taxon-name-part></tp:taxon-name>. In: Huang et al. (Eds) Flora of Taiwan 3 (1<sup>st</sup> edn.). Editorial Committee of Flora of Taiwan, Department of Botany, National Taiwan University, Taipei, 557–562.</mixed-citation></ref><ref id="B11"><mixed-citation xmlns:xlink="http://www.w3.org/1999/xlink" xlink:type="simple"><person-group><name name-style="western"><surname>Huang</surname><given-names>TC</given-names></name></person-group> (<year>1993</year>) <tp:taxon-name><tp:taxon-name-part taxon-name-part-type="family">Polygalaceae</tp:taxon-name-part></tp:taxon-name>. In: Huang et al. (Eds) Flora of Taiwan 3 (2<sup>nd</sup> edn.). Editorial Committee of Flora of Taiwan, Department of Botany, National Taiwan University, Taipei, 571–578.</mixed-citation></ref><ref id="B25"><mixed-citation xmlns:xlink="http://www.w3.org/1999/xlink" xlink:type="simple"><person-group><name name-style="western"><surname>Yang</surname><given-names>TYA</given-names></name><name name-style="western"><surname>Chen</surname><given-names>CF</given-names></name></person-group> (<year>2013</year>) <article-title>A revision of <italic><tp:taxon-name><tp:taxon-name-part taxon-name-part-type="genus">Polygala</tp:taxon-name-part></tp:taxon-name></italic> L. (<tp:taxon-name><tp:taxon-name-part taxon-name-part-type="family">Polygalaceae</tp:taxon-name-part></tp:taxon-name>) in Taiwan.</article-title><source><tp:taxon-name><tp:taxon-name-part taxon-name-part-type="genus">Taiwania</tp:taxon-name-part></tp:taxon-name></source><volume>58</volume>(<issue>3</issue>): <fpage>156</fpage>–<lpage>162</lpage>. <ext-link xlink:href="10.6165/tai.2013.58.156" ext-link-type="doi" xlink:type="simple">https://doi.org/10.6165/tai.2013.58.156</ext-link></mixed-citation></ref></ref-list></tp:taxon-treatment>
