# Supplementary material for: ﻿Taxonomic revision of Polygalaceae (Fabales) in Taiwan
Source: PhytoKeys. 2025 Sep 1;262:73–103. doi: 10.3897/phytokeys.262.162234 (PMC12418031; doi:10.3897/phytokeys.262.162234)
Supplement: XML Treatment for Heterosamara tatarinowii [file phytokeys.262.162234-treatment6.xml]

<!DOCTYPE tp:taxon-treatment
  PUBLIC "-//TaxonX//DTD Taxonomic Treatment Publishing DTD v0 20100105//EN" "tax-treatment-NSO.dtd">
<tp:taxon-treatment xmlns:tp="http://www.plazi.org/taxpub"><tp:treatment-meta><kwd-group><label>Taxon classification</label><kwd>
                <named-content content-type="kingdom">Plantae</named-content>
              </kwd><kwd>
                <named-content content-type="order">Fabales</named-content>
              </kwd><kwd>
                <named-content content-type="family">Polygalaceae</named-content>
              </kwd></kwd-group><mixed-citation publication-type="journal"><person-group><name><surname>Wu</surname><given-names>Jo-Yu</given-names></name><name><surname>Tzeng</surname><given-names>Hsy-Yu</given-names></name><name><surname>Yang</surname><given-names>T. Y. Aleck</given-names></name></person-group><article-title>﻿Taxonomic revision of <tp:taxon-name><tp:taxon-name-part taxon-name-part-type="family">Polygalaceae</tp:taxon-name-part></tp:taxon-name> (<tp:taxon-name><tp:taxon-name-part taxon-name-part-type="order">Fabales</tp:taxon-name-part></tp:taxon-name>) in Taiwan</article-title><source>PhytoKeys</source><day>01</day><month>09</month><year>2025</year><volume>262</volume><fpage>73</fpage><lpage>103</lpage><pub-id pub-id-type="doi">10.3897/phytokeys.262.162234</pub-id></mixed-citation></tp:treatment-meta><tp:nomenclature><label>﻿2.</label><tp:taxon-name><object-id xmlns:xlink="http://www.w3.org/1999/xlink" content-type="arpha" xlink:type="simple">77634049-70B5-5AE3-93C1-3B805A8855F2</object-id>
              <tp:taxon-name-part taxon-name-part-type="genus" reg="Heterosamara">Heterosamara</tp:taxon-name-part>
              <tp:taxon-name-part taxon-name-part-type="species" reg="tatarinowii">tatarinowii</tp:taxon-name-part>
            </tp:taxon-name><tp:taxon-authority>(Regel) Paiva, Fontqueria 50: 130. 1998.</tp:taxon-authority><xref ref-type="fig" rid="F1">Figs 1C–E</xref><xref ref-type="fig" rid="F6">, 6 Common name. 小扁豆</xref></tp:nomenclature><tp:treatment-sec sec-type="Basionym" id="SECID0ED5AG"><title>Basionym.</title><p><italic><tp:taxon-name><tp:taxon-name-part taxon-name-part-type="genus" reg="Polygala">Polygala</tp:taxon-name-part> <tp:taxon-name-part taxon-name-part-type="species" reg="tatarinowii">tatarinowii</tp:taxon-name-part></tp:taxon-name></italic> Regel in Bull. Soc. Nat. Mosc. 34 2(4): 523. 1861; Huang in Fl. Taiwan 3 (1<sup>st</sup> edn.): 560, <italic>pl. 727</italic>. 1977. Type specimen: CHINA. near Beijing (Peking), <italic>A.A. Tatarinow 957</italic> (holotype: LE!).</p></tp:treatment-sec><tp:treatment-sec sec-type="Type specimen" id="SECID0E15AG"><title>Type specimen.</title><p>China, near Beijing (Peking), <italic>A.A. Tatarinow 957</italic> (holotype: LE!).</p></tp:treatment-sec><tp:treatment-sec sec-type="description" id="SECID0EC6AG"><title>Description.</title><p>Herbs erect, up to 15 cm tall. Leaves simple, alternate, petioles 3.2–7 mm long, blades 0.7–4.1 cm long, 0.3–2.2 cm wide, ovate, membranous, with short hairs. Racemes 2.3–5 cm long, terminal or axillary. Flowers purple. Sepals five, purple, petaloid, revolute, caducous. Petals three, keel yellow or red, appendages absent. Filaments connate at base, free at upper 1/3 portion, anthers eight. Ovaries bilocular, ovule one per locule, stigmas bifid, sterile one palmate, glabrous. Capsules flat, yellowish green at maturity. Seeds ovate, with dense, short hairs, arils 3-lobed, membranous.</p><p>Pollens heteropolar, apertures 20–24. Kidney-shaped, equatorial view prolate. Exine foveolate and reticulate. P/E ca. 0.41–0.69.</p></tp:treatment-sec><tp:treatment-sec sec-type="distribution" id="SECID0EI6AG"><title>Distribution.</title><p>Pakistan, India, Bhutan, Myanmar, Vietnam, Papua New Guinea, the Philippines, China, Japan, Korea, and Taiwan (<xref ref-type="bibr" rid="B10">Huang 1977</xref>, <xref ref-type="bibr" rid="B11">1993</xref>; <xref ref-type="bibr" rid="B25">Yang and Chen 2013</xref>). Mainly distributed in forest edges and roadsides at low to middle altitudes in central, southern, and eastern Taiwan.</p><fig id="F6" position="float" orientation="portrait"><object-id xmlns:xlink="http://www.w3.org/1999/xlink" content-type="doi" xlink:type="simple">10.3897/phytokeys.262.162234.figure6</object-id><object-id xmlns:xlink="http://www.w3.org/1999/xlink" content-type="arpha" xlink:type="simple">4C54735F-0A2F-51F0-AEDA-656180B604E8</object-id><label>Figure 6.</label><caption><p>Photo of <italic><tp:taxon-name><tp:taxon-name-part taxon-name-part-type="genus" reg="Heterosamara">Heterosamara</tp:taxon-name-part> <tp:taxon-name-part taxon-name-part-type="species" reg="tatarinowii">tatarinowii</tp:taxon-name-part></tp:taxon-name></italic><bold>A.</bold> Plants in field; <bold>B.</bold> Leaves; <bold>C.</bold> Reproductive organs a flower a’ keel apical, appendages absent b androecium c gynoecium d fruit e seeds.</p></caption><graphic xmlns:xlink="http://www.w3.org/1999/xlink" xlink:href="phytokeys-262-073_article-162234__-g006.jpg" position="float" orientation="portrait" xlink:type="simple" id="oo_1406840.jpg"><uri content-type="original_file" xlink:type="simple">https://binary.pensoft.net/fig/1406840</uri></graphic></fig></tp:treatment-sec><tp:treatment-sec sec-type="material" id="SECID0ESABG"><title>Specimens examined.</title><p><bold>India.</bold> Himachal Pradesh State, Chil Forest above Waterfalls Simla, <italic>J.S. Gamble 5091A</italic>, 16 Sep. (K). Lachooni, <italic>J.D.H. s.n.</italic>, 15 Aug. (K). <bold>Bhutan.</bold> Thimphu Dist., Dechhenphu N of Thimphu, <italic>I.W.J. Sinclair &amp; D.G. Long 4817</italic>, 5 Sep. 1984 (K). <bold>China.</bold> Yunnan Dist., <italic>J. Cavalerie 4394</italic>, 1917 (K). <bold>Japan.</bold> Hondo, Nippara in Musashi, <italic>M. Togasi 1223</italic>, 14 Sep. 1955 (K). Mrioka, <italic>P. Faurie 618[3</italic>], 28 Aug. 1890 (K). <bold>Taiwan. Hsinchu Co.</bold>: Jianshih Township, Taikang, <italic>P.F. Lu 25953</italic>, 10 Aug. 2013 (TAIF). <bold>Nantou Co.</bold>: Renai Township, <italic>J.Y. Wu 212</italic>, 10 Aug. 2022 (TNM); Tunyuan, <italic>T.Y.A. Yang et al. 19771</italic>, 17 Sep. 2007 (TNM). <bold>Chiayi Co.</bold>: Alishan Township, Alishan Highway, <italic>C.M. Wang et al. 17150</italic>, 12 Sep. 2017 (TNM); Jhuci Township, Shihcho, <italic>T.C. Hsu 4651</italic>, 15 Sep. 2011 (TAIF). <bold>Kaohsiung City</bold>: Taoyuan Dist., Tianchi, <italic>C.S. Kuoh 15022</italic>, 14 Sep. 1999 (TNM); Bridge Likuangchiao, <italic>T.Y.A. Yang et al. 7488</italic>, 13 Sep. 1996 (TNM). <bold>Ilan Co.</bold>: Datong Township, Suchi-Nanshan, <italic>C.M. Wang s.n.</italic>, 6 Aug. 1992 (TNM). <bold>Hualien Co.</bold>: Shoufong Township, National Dong-Hwa University, <italic>C.T. Chao Chao4750</italic>, 18 Feb. 2019 (TAIF); Tienchih, <italic>P.F. Lu 29811</italic>, 21 Aug. 2016 (TAIF). <bold>Taitung Co.</bold>: Haiduan Township, Tienlung Historical Trail, <italic>P.F. Lu 10563</italic>, 16 Oct. 2005 (TAIF).</p></tp:treatment-sec><tp:treatment-sec><!--Section generated to contain objects referenced in tp:taxon-treatment.--><fig id="F1" position="float" orientation="portrait"><object-id xmlns:xlink="http://www.w3.org/1999/xlink" content-type="doi" xlink:type="simple">10.3897/phytokeys.262.162234.figure1</object-id><object-id xmlns:xlink="http://www.w3.org/1999/xlink" content-type="arpha" xlink:type="simple">F6DD22B1-FD9D-524A-B342-BD67FEC0AA13</object-id><label>Figure 1.</label><caption><p>Pollen grains of <italic><tp:taxon-name><tp:taxon-name-part taxon-name-part-type="genus" reg="Epirixanthes">Epirixanthes</tp:taxon-name-part></tp:taxon-name></italic>, <italic><tp:taxon-name><tp:taxon-name-part taxon-name-part-type="genus" reg="Heterosamara">Heterosamara</tp:taxon-name-part></tp:taxon-name></italic>, and <italic><tp:taxon-name><tp:taxon-name-part taxon-name-part-type="genus" reg="Polygala">Polygala</tp:taxon-name-part></tp:taxon-name></italic> in Taiwan. <bold>A, B.</bold><italic><tp:taxon-name><tp:taxon-name-part taxon-name-part-type="genus" reg="Epirixanthes">E.</tp:taxon-name-part> <tp:taxon-name-part taxon-name-part-type="species" reg="elongata">elongata</tp:taxon-name-part></tp:taxon-name></italic>; <bold>C–E</bold><italic><tp:taxon-name><tp:taxon-name-part taxon-name-part-type="genus" reg="Heterosamara">H.</tp:taxon-name-part> <tp:taxon-name-part taxon-name-part-type="species" reg="tatarinowii">tatarinowii</tp:taxon-name-part></tp:taxon-name></italic>; <bold>F–H.</bold><italic><tp:taxon-name><tp:taxon-name-part taxon-name-part-type="genus" reg="Polygala">P.</tp:taxon-name-part> <tp:taxon-name-part taxon-name-part-type="species" reg="arcuata">arcuata</tp:taxon-name-part></tp:taxon-name></italic>. <bold>A, C, D, F, G.</bold> Polar view; <bold>B, E, H.</bold> Equatorial view.</p></caption><graphic xmlns:xlink="http://www.w3.org/1999/xlink" xlink:href="phytokeys-262-073_article-162234__-g001.jpg" position="float" orientation="portrait" xlink:type="simple" id="oo_1406835.jpg"><uri content-type="original_file" xlink:type="simple">https://binary.pensoft.net/fig/1406835</uri></graphic></fig></tp:treatment-sec><ref-list><ref id="B10"><mixed-citation xmlns:xlink="http://www.w3.org/1999/xlink" xlink:type="simple"><person-group><name name-style="western"><surname>Huang</surname><given-names>TC</given-names></name></person-group> (<year>1977</year>) <tp:taxon-name><tp:taxon-name-part taxon-name-part-type="family">Polygalaceae</tp:taxon-name-part></tp:taxon-name>. In: Huang et al. (Eds) Flora of Taiwan 3 (1<sup>st</sup> edn.). Editorial Committee of Flora of Taiwan, Department of Botany, National Taiwan University, Taipei, 557–562.</mixed-citation></ref><ref id="B11"><mixed-citation xmlns:xlink="http://www.w3.org/1999/xlink" xlink:type="simple"><person-group><name name-style="western"><surname>Huang</surname><given-names>TC</given-names></name></person-group> (<year>1993</year>) <tp:taxon-name><tp:taxon-name-part taxon-name-part-type="family">Polygalaceae</tp:taxon-name-part></tp:taxon-name>. In: Huang et al. (Eds) Flora of Taiwan 3 (2<sup>nd</sup> edn.). Editorial Committee of Flora of Taiwan, Department of Botany, National Taiwan University, Taipei, 571–578.</mixed-citation></ref><ref id="B25"><mixed-citation xmlns:xlink="http://www.w3.org/1999/xlink" xlink:type="simple"><person-group><name name-style="western"><surname>Yang</surname><given-names>TYA</given-names></name><name name-style="western"><surname>Chen</surname><given-names>CF</given-names></name></person-group> (<year>2013</year>) <article-title>A revision of <italic><tp:taxon-name><tp:taxon-name-part taxon-name-part-type="genus">Polygala</tp:taxon-name-part></tp:taxon-name></italic> L. (<tp:taxon-name><tp:taxon-name-part taxon-name-part-type="family">Polygalaceae</tp:taxon-name-part></tp:taxon-name>) in Taiwan.</article-title><source><tp:taxon-name><tp:taxon-name-part taxon-name-part-type="genus">Taiwania</tp:taxon-name-part></tp:taxon-name></source><volume>58</volume>(<issue>3</issue>): <fpage>156</fpage>–<lpage>162</lpage>. <ext-link xlink:href="10.6165/tai.2013.58.156" ext-link-type="doi" xlink:type="simple">https://doi.org/10.6165/tai.2013.58.156</ext-link></mixed-citation></ref></ref-list></tp:taxon-treatment>
