# Supplementary material for: ﻿Taxonomic revision of Polygalaceae (Fabales) in Taiwan
Source: PhytoKeys. 2025 Sep 1;262:73–103. doi: 10.3897/phytokeys.262.162234 (PMC12418031; doi:10.3897/phytokeys.262.162234)
Supplement: XML Treatment for Polygala [file phytokeys.262.162234-treatment7.xml]

<!DOCTYPE tp:taxon-treatment
  PUBLIC "-//TaxonX//DTD Taxonomic Treatment Publishing DTD v0 20100105//EN" "tax-treatment-NSO.dtd">
<tp:taxon-treatment xmlns:tp="http://www.plazi.org/taxpub"><tp:treatment-meta><kwd-group><label>Taxon classification</label><kwd>
                <named-content content-type="kingdom">Plantae</named-content>
              </kwd><kwd>
                <named-content content-type="order">Fabales</named-content>
              </kwd><kwd>
                <named-content content-type="family">Polygalaceae</named-content>
              </kwd></kwd-group><mixed-citation publication-type="journal"><person-group><name><surname>Wu</surname><given-names>Jo-Yu</given-names></name><name><surname>Tzeng</surname><given-names>Hsy-Yu</given-names></name><name><surname>Yang</surname><given-names>T. Y. Aleck</given-names></name></person-group><article-title>﻿Taxonomic revision of <tp:taxon-name><tp:taxon-name-part taxon-name-part-type="family">Polygalaceae</tp:taxon-name-part></tp:taxon-name> (<tp:taxon-name><tp:taxon-name-part taxon-name-part-type="order">Fabales</tp:taxon-name-part></tp:taxon-name>) in Taiwan</article-title><source>PhytoKeys</source><day>01</day><month>09</month><year>2025</year><volume>262</volume><fpage>73</fpage><lpage>103</lpage><pub-id pub-id-type="doi">10.3897/phytokeys.262.162234</pub-id></mixed-citation></tp:treatment-meta><tp:nomenclature><label>﻿</label><tp:taxon-name><object-id xmlns:xlink="http://www.w3.org/1999/xlink" content-type="arpha" xlink:type="simple">C81A532F-0030-5CF9-A128-152047609ADD</object-id>
              <tp:taxon-name-part taxon-name-part-type="genus" reg="Polygala">Polygala</tp:taxon-name-part>
            </tp:taxon-name><tp:taxon-authority>L., Sp. Pl.: 701. 1753.</tp:taxon-authority></tp:nomenclature><tp:treatment-sec sec-type="description" id="SECID0ERDBG"><title>Description.</title><p>Herbs, shrubs, or small trees. Leaves simple, alternate, estipulate, petiolate, entire, glabrous, or pilose. Racemes terminal or axillary. Flower purple, violet, white, or yellow. Sepals five, petaloid, flat, persistent, consisting of three small, outer, and two large, inner. Petals three, connate up to the half, keel appendages unipinnate to tripinnate. Filaments connate at half and up to upper, anthers eight. Ovaries 2-loculed, ovule one per locule, styles simple, curved sometimes, stigmas one, rarely two, gradually curved and thickened. Capsules pilose. Seeds two, glabrous, densely hairs, ellipsoidal, appendages present. Pollens isopolar, oblate, spheroidal, subprolate to prolate, radially symmetrical.</p></tp:treatment-sec><tp:treatment-sec sec-type="distribution" id="SECID0EWDBG"><title>Distribution.</title><p>About 550 species worldwide, with four species found in Taiwan.</p></tp:treatment-sec></tp:taxon-treatment>
