# Supplementary material for: ﻿Taxonomic revision of Polygalaceae (Fabales) in Taiwan
Source: PhytoKeys. 2025 Sep 1;262:73–103. doi: 10.3897/phytokeys.262.162234 (PMC12418031; doi:10.3897/phytokeys.262.162234)
Supplement: XML Treatment for Polygala arvensis [file phytokeys.262.162234-treatment8.xml]

<!DOCTYPE tp:taxon-treatment
  PUBLIC "-//TaxonX//DTD Taxonomic Treatment Publishing DTD v0 20100105//EN" "tax-treatment-NSO.dtd">
<tp:taxon-treatment xmlns:tp="http://www.plazi.org/taxpub"><tp:treatment-meta><kwd-group><label>Taxon classification</label><kwd>
                <named-content content-type="kingdom">Plantae</named-content>
              </kwd><kwd>
                <named-content content-type="order">Fabales</named-content>
              </kwd><kwd>
                <named-content content-type="family">Polygalaceae</named-content>
              </kwd></kwd-group><mixed-citation publication-type="journal"><person-group><name><surname>Wu</surname><given-names>Jo-Yu</given-names></name><name><surname>Tzeng</surname><given-names>Hsy-Yu</given-names></name><name><surname>Yang</surname><given-names>T. Y. Aleck</given-names></name></person-group><article-title>﻿Taxonomic revision of <tp:taxon-name><tp:taxon-name-part taxon-name-part-type="family">Polygalaceae</tp:taxon-name-part></tp:taxon-name> (<tp:taxon-name><tp:taxon-name-part taxon-name-part-type="order">Fabales</tp:taxon-name-part></tp:taxon-name>) in Taiwan</article-title><source>PhytoKeys</source><day>01</day><month>09</month><year>2025</year><volume>262</volume><fpage>73</fpage><lpage>103</lpage><pub-id pub-id-type="doi">10.3897/phytokeys.262.162234</pub-id></mixed-citation></tp:treatment-meta><tp:nomenclature><label>﻿1.</label><tp:taxon-name><object-id xmlns:xlink="http://www.w3.org/1999/xlink" content-type="arpha" xlink:type="simple">1CB74701-331E-5F06-B4FE-3C4E4BDF7E78</object-id>
              <tp:taxon-name-part taxon-name-part-type="genus" reg="Polygala">Polygala</tp:taxon-name-part>
              <tp:taxon-name-part taxon-name-part-type="species" reg="arvensis">arvensis</tp:taxon-name-part>
            </tp:taxon-name><tp:taxon-authority>Willd., Sp. Pl., 3(2)(4th edn.): 876. 1802; Chung in Illustrated flora of Taiwan 4: 276. 2017.</tp:taxon-authority><xref ref-type="fig" rid="F2">Figs 2A, B</xref><xref ref-type="fig" rid="F7">, 7 Common name. 小花遠志</xref></tp:nomenclature><tp:treatment-sec sec-type="Type specimen" id="SECID0E6JBG"><title>Type specimen.</title><p>India, prope Madrastam, <italic>s.coll. s.n.</italic>, 25 Aug. 1794 (holotype: B photo!).</p></tp:treatment-sec><tp:treatment-sec sec-type="description" id="SECID0EHKBG"><title>Description.</title><p>Herbs, erect or ascending. Leaves simple, alternate, narrowly elliptic to oblanceolate, petioles approximately 1.5–1.8 mm. Blades chartaceous. Racemes axillary. Flowers yellow. Sepals petaloid, flat, persistent. Petals three, keel appendages orange-yellow, brush-like. Filaments connate at the base, free at middle, anthers eight. Ovaries 2-loculed, ovule one per locule, styles simple, curved, stigmas simple. Capsules flat. Seeds ellipsoid, with dense long hairs, arils 2-lobed.</p><fig id="F7" position="float" orientation="portrait"><object-id xmlns:xlink="http://www.w3.org/1999/xlink" content-type="doi" xlink:type="simple">10.3897/phytokeys.262.162234.figure7</object-id><object-id xmlns:xlink="http://www.w3.org/1999/xlink" content-type="arpha" xlink:type="simple">425F7DF1-3F12-5853-9BA5-75D556BB3E64</object-id><label>Figure 7.</label><caption><p>Photo of <italic><tp:taxon-name><tp:taxon-name-part taxon-name-part-type="genus" reg="Polygala">Polygala</tp:taxon-name-part> <tp:taxon-name-part taxon-name-part-type="species" reg="arvensis">arvensis</tp:taxon-name-part></tp:taxon-name></italic><bold>A.</bold> Plant in field; <bold>B.</bold> Leaves; <bold>C.</bold> Reproductive organs a flower b androecium c gynoecium d fruit e seeds.</p></caption><graphic xmlns:xlink="http://www.w3.org/1999/xlink" xlink:href="phytokeys-262-073_article-162234__-g007.jpg" position="float" orientation="portrait" xlink:type="simple" id="oo_1406841.jpg"><uri content-type="original_file" xlink:type="simple">https://binary.pensoft.net/fig/1406841</uri></graphic></fig><p>Pollens isopolar, apertures 21–23. Subprolate to prolate, exine psilate, sometimes foveolate. P/E ca. 1.19–1.55.</p></tp:treatment-sec><tp:treatment-sec sec-type="distribution" id="SECID0EFLBG"><title>Distribution.</title><p>Pakistan, India, Malaysia, Vietnam, Taiwan, Nepal, and northern and western Australia (<xref ref-type="bibr" rid="B3">Bashyal et al. 2025</xref>; <xref ref-type="bibr" rid="B21">POWO 2025</xref>). In Taiwan, it is only found in open grasslands at low elevations in Tainan City.</p></tp:treatment-sec><tp:treatment-sec sec-type="material" id="SECID0ETLBG"><title>Specimens examined.</title><p><bold>India.</bold> Goalpara, <italic>s.coll. 4172</italic>, s.d. (K). Murree-Kohala Road, <italic>R.R. Stewart 5068</italic>, 30 Aug. 1919 (K). <bold>Taiwan. Tainan City</bold>: Guanmiao Dist., <italic>T.H. Hsieh s.n.</italic>, 11 Oct. 2020 (TNM); Xinhua Dist., Mujiashan Grasslands, <italic>J.Y. Wu 63</italic>, 2 Oct. 2021 (TNM).</p></tp:treatment-sec><tp:treatment-sec><!--Section generated to contain objects referenced in tp:taxon-treatment.--><fig id="F2" position="float" orientation="portrait"><object-id xmlns:xlink="http://www.w3.org/1999/xlink" content-type="doi" xlink:type="simple">10.3897/phytokeys.262.162234.figure2</object-id><object-id xmlns:xlink="http://www.w3.org/1999/xlink" content-type="arpha" xlink:type="simple">28A16E35-7A05-5F3D-9CE0-32B05D7E611A</object-id><label>Figure 2.</label><caption><p>Pollen grains of <italic><tp:taxon-name><tp:taxon-name-part taxon-name-part-type="genus" reg="Polygala">Polygala</tp:taxon-name-part></tp:taxon-name></italic> in Taiwan. <bold>A, B.</bold><italic><tp:taxon-name><tp:taxon-name-part taxon-name-part-type="genus" reg="Polygala">P.</tp:taxon-name-part> <tp:taxon-name-part taxon-name-part-type="species" reg="arvensis">arvensis</tp:taxon-name-part></tp:taxon-name></italic>; <bold>C, D.</bold><italic><tp:taxon-name><tp:taxon-name-part taxon-name-part-type="genus" reg="Polygala">P.</tp:taxon-name-part> <tp:taxon-name-part taxon-name-part-type="species" reg="chinensis">chinensis</tp:taxon-name-part></tp:taxon-name></italic>; <bold>E, F.</bold><italic><tp:taxon-name><tp:taxon-name-part taxon-name-part-type="genus" reg="Polygala">P.</tp:taxon-name-part> <tp:taxon-name-part taxon-name-part-type="species" reg="japonica">japonica</tp:taxon-name-part></tp:taxon-name></italic>; <bold>G, H.</bold><italic><tp:taxon-name><tp:taxon-name-part taxon-name-part-type="genus" reg="Polygala">P.</tp:taxon-name-part> <tp:taxon-name-part taxon-name-part-type="species" reg="polifolia">polifolia</tp:taxon-name-part></tp:taxon-name></italic>. <bold>A, C, E, G.</bold> Polar view; <bold>B, D, F, H.</bold> Equatorial view.</p></caption><graphic xmlns:xlink="http://www.w3.org/1999/xlink" xlink:href="phytokeys-262-073_article-162234__-g002.jpg" position="float" orientation="portrait" xlink:type="simple" id="oo_1406836.jpg"><uri content-type="original_file" xlink:type="simple">https://binary.pensoft.net/fig/1406836</uri></graphic></fig></tp:treatment-sec><ref-list><ref id="B3"><mixed-citation xmlns:xlink="http://www.w3.org/1999/xlink" xlink:type="simple"><person-group><name name-style="western"><surname>Bashyal</surname><given-names>S</given-names></name><name name-style="western"><surname>Joshi</surname><given-names>GP</given-names></name><name name-style="western"><surname>Pant</surname><given-names>DR</given-names></name></person-group> (<year>2025</year>) <article-title><italic><tp:taxon-name><tp:taxon-name-part taxon-name-part-type="genus">Polygala</tp:taxon-name-part> <tp:taxon-name-part taxon-name-part-type="species">arvensis</tp:taxon-name-part></tp:taxon-name></italic> Willd.: A taxonomic note for the Flora of Nepal. Botanica Orientalis.</article-title><source>Journal of Plant Sciences</source><volume>16</volume>(<issue>1</issue>): <fpage>43</fpage>–<lpage>45</lpage>. <ext-link xlink:href="10.3126/botor.v16i1.79987" ext-link-type="doi" xlink:type="simple">https://doi.org/10.3126/botor.v16i1.79987</ext-link></mixed-citation></ref><ref id="B21"><mixed-citation xmlns:xlink="http://www.w3.org/1999/xlink" xlink:type="simple">POWO (<year>2025</year>) Plants of the World Online. Facilitated by the Royal Botanic Gardens, Kew. <ext-link xlink:type="simple" ext-link-type="uri" xlink:href="http://powo.science.kew.org">powo.science.kew.org</ext-link> [accessed on 25 Jul. 2025]</mixed-citation></ref></ref-list></tp:taxon-treatment>
