# Supplementary material for: ﻿Taxonomic revision of Polygalaceae (Fabales) in Taiwan
Source: PhytoKeys. 2025 Sep 1;262:73–103. doi: 10.3897/phytokeys.262.162234 (PMC12418031; doi:10.3897/phytokeys.262.162234)
Supplement: XML Treatment for Polygala chinensis [file phytokeys.262.162234-treatment9.xml]

<!DOCTYPE tp:taxon-treatment
  PUBLIC "-//TaxonX//DTD Taxonomic Treatment Publishing DTD v0 20100105//EN" "tax-treatment-NSO.dtd">
<tp:taxon-treatment xmlns:tp="http://www.plazi.org/taxpub"><tp:treatment-meta><kwd-group><label>Taxon classification</label><kwd>
                <named-content content-type="kingdom">Plantae</named-content>
              </kwd><kwd>
                <named-content content-type="order">Fabales</named-content>
              </kwd><kwd>
                <named-content content-type="family">Polygalaceae</named-content>
              </kwd></kwd-group><mixed-citation publication-type="journal"><person-group><name><surname>Wu</surname><given-names>Jo-Yu</given-names></name><name><surname>Tzeng</surname><given-names>Hsy-Yu</given-names></name><name><surname>Yang</surname><given-names>T. Y. Aleck</given-names></name></person-group><article-title>﻿Taxonomic revision of <tp:taxon-name><tp:taxon-name-part taxon-name-part-type="family">Polygalaceae</tp:taxon-name-part></tp:taxon-name> (<tp:taxon-name><tp:taxon-name-part taxon-name-part-type="order">Fabales</tp:taxon-name-part></tp:taxon-name>) in Taiwan</article-title><source>PhytoKeys</source><day>01</day><month>09</month><year>2025</year><volume>262</volume><fpage>73</fpage><lpage>103</lpage><pub-id pub-id-type="doi">10.3897/phytokeys.262.162234</pub-id></mixed-citation></tp:treatment-meta><tp:nomenclature><label>﻿2.</label><tp:taxon-name><object-id xmlns:xlink="http://www.w3.org/1999/xlink" content-type="arpha" xlink:type="simple">48790D39-96E9-5D3D-A56F-35704D2682EA</object-id>
              <tp:taxon-name-part taxon-name-part-type="genus" reg="Polygala">Polygala</tp:taxon-name-part>
              <tp:taxon-name-part taxon-name-part-type="species" reg="chinensis">chinensis</tp:taxon-name-part>
            </tp:taxon-name><tp:taxon-authority>L., Sp. Pl.: 704. 1753; Yang &amp; Chen in Taiwania 58(3): 156–162. 2013.</tp:taxon-authority><xref ref-type="fig" rid="F2">Figs 2C, D</xref><xref ref-type="fig" rid="F8">, 8 Common name. 華南遠志</xref><tp:nomenclature-citation-list><tp:nomenclature-citation><tp:taxon-name>
                  <tp:taxon-name-part taxon-name-part-type="genus" reg="Polygala">Polygala</tp:taxon-name-part> <tp:taxon-name-part taxon-name-part-type="species" reg="glomerata">glomerata</tp:taxon-name-part></tp:taxon-name><comment>Lour., Fl. Cochinch. 2: 426. 1790; Henry, List Pl. Formos. 18. 1896. Type specimen: CHINA. Guangdong (Canton), <italic>J. de Louriero. s.n.</italic>, s.d. (holotype: P!).</comment></tp:nomenclature-citation></tp:nomenclature-citation-list></tp:nomenclature><tp:treatment-sec sec-type="Type specimen" id="SECID0EKOBG"><title>Type specimen.</title><p>India. <italic>C. Linnaeus s.n.</italic>, s.d. (lectotype: LINN!).</p></tp:treatment-sec><tp:treatment-sec sec-type="description" id="SECID0ESOBG"><title>Description.</title><p>Herbs erect. Leaves simple, alternate, elliptic to narrowly elliptic, petioles approximately 0.5–2.3 mm. Blades chartaceous. Racemes axillary. Sepals petaloid, flat, persistent. Petals three, white, with magenta spots, keel appendages pale red, deer horn-like. Filaments connate at base, free at middle, anthers eight. Ovaries bilocular, ovules two, styles simple, curved, stigmas simple. Capsules flat, yellowish green at maturity, margin with long cilia. Seeds ovate, with densely, short hairs, with 3-lobed, membranous arils.</p><fig id="F8" position="float" orientation="portrait"><object-id xmlns:xlink="http://www.w3.org/1999/xlink" content-type="doi" xlink:type="simple">10.3897/phytokeys.262.162234.figure8</object-id><object-id xmlns:xlink="http://www.w3.org/1999/xlink" content-type="arpha" xlink:type="simple">59AB57C8-9DCA-50D8-9D00-B35CCC53ED92</object-id><label>Figure 8.</label><caption><p>Photo of <italic><tp:taxon-name><tp:taxon-name-part taxon-name-part-type="genus" reg="Polygala">Polygala</tp:taxon-name-part> <tp:taxon-name-part taxon-name-part-type="species" reg="chinensis">chinensis</tp:taxon-name-part></tp:taxon-name></italic><bold>A.</bold> Plants in field; <bold>B.</bold> Leaves; <bold>C.</bold> Reproductive organs a flower b androecium c gynoecium d fruit e seeds.</p></caption><graphic xmlns:xlink="http://www.w3.org/1999/xlink" xlink:href="phytokeys-262-073_article-162234__-g008.jpg" position="float" orientation="portrait" xlink:type="simple" id="oo_1406842.jpg"><uri content-type="original_file" xlink:type="simple">https://binary.pensoft.net/fig/1406842</uri></graphic></fig><p>Pollens isopolar, apertures 21–23. Subprolate to prolate, exine psilate, sometimes foveolate. P/E ca. 1.00–1.30.</p></tp:treatment-sec><tp:treatment-sec sec-type="distribution" id="SECID0EQPBG"><title>Distribution.</title><p>Ceylon, India, Myanmar, the Philippines, Thailand, Vietnam, Indonesia, southwest China, Japan, and Taiwan. In Taiwan, it is mainly found in open places, on the low side of grasslands in western Taiwan and on Island Lanyu (<xref ref-type="bibr" rid="B25">Yang and Chen 2013</xref>).</p></tp:treatment-sec><tp:treatment-sec sec-type="material" id="SECID0E1PBG"><title>Specimens examined.</title><p><bold>India.</bold><italic>Wallich 4174</italic>, 1831 (K). <bold>Myanmar</bold>. <italic>Wallich 4173</italic>, 1831 (K). <bold>China</bold>. Guangdong, <italic>S.K. Lau 1329</italic>, s.d. (BM). Hainan, <italic>F.C. How s.n.</italic>, Oct. 1935 (BM). <bold>Philippines.</bold> Luzon, <italic>M. Ramos &amp; G. Edano s.n.</italic>, Nov. 1918 (K). Mindanao, <italic>M. Ramos &amp; G. Edano s.n.</italic>, Jun. 1920 (K). <bold>Japan.</bold> Kunigami Dist, Onna, <italic>C. Nackejima 1810</italic>, 3 Sep. 1967 (K). <bold>Taiwan. Taoyuan City</bold>: Gueishan Dist., Chienshanchiao, <italic>T.C. Hsu 6254</italic>, 20 Jan. 2013 (TAIF); Mt. Hutoushan, <italic>T.C. Hsu 2439</italic>, 1 Jan. 2010 (TAIF). <bold>Miaoli Co.</bold>: Zhuolan Township, <italic>T.C. Hsu 3137</italic>, 3 Sep. 2010 (TAIF); First Cemetery, <italic>J.Y. Wu 59</italic>, 25 Sep. 2021 (TNM). <bold>Taichung City</bold>: Hoping Dist., on the way to Mt. Tungmaoshan, <italic>C.M. Wang 12478</italic>, 11 Nov. 2008 (TNM); Tungshih Dist., Tungshih Forestry Farm, <italic>C.M. Wang &amp; K.C, Chang 1129</italic>4, 13 Nov. 2007 (TNM). <bold>Nantou Co.</bold>: Yuchi Township, Lienhuachih, <italic>S. Sasaki s.n.</italic>, Oct. 1929 (TAI); Sun-Moon Lake, <italic>J.Y. Wu et al. 608</italic>, 7 Aug. 2024 (TCF). <bold>Kaohsiung City</bold>: Sanmin Dist., <italic>Y.H. Tzeng 156</italic>, 15 Aug. 2000 (TAIF). <bold>Pingtung Co.</bold>: Chunrih Township, Mt. Lilishan, <italic>T.C. Hsu 4283</italic>, 8 Jul. 2011 (TAIF). <bold>Taitung Co.</bold>: Lanyu Township, Yehyo Village, on the way to Mt. Hsiangaishan, <italic>T.Y.A. Yang et al. 19003</italic>, 5 Apr. 2007 (TNM).</p></tp:treatment-sec><tp:treatment-sec><!--Section generated to contain objects referenced in tp:taxon-treatment.--><fig id="F2" position="float" orientation="portrait"><object-id xmlns:xlink="http://www.w3.org/1999/xlink" content-type="doi" xlink:type="simple">10.3897/phytokeys.262.162234.figure2</object-id><object-id xmlns:xlink="http://www.w3.org/1999/xlink" content-type="arpha" xlink:type="simple">28A16E35-7A05-5F3D-9CE0-32B05D7E611A</object-id><label>Figure 2.</label><caption><p>Pollen grains of <italic><tp:taxon-name><tp:taxon-name-part taxon-name-part-type="genus" reg="Polygala">Polygala</tp:taxon-name-part></tp:taxon-name></italic> in Taiwan. <bold>A, B.</bold><italic><tp:taxon-name><tp:taxon-name-part taxon-name-part-type="genus" reg="Polygala">P.</tp:taxon-name-part> <tp:taxon-name-part taxon-name-part-type="species" reg="arvensis">arvensis</tp:taxon-name-part></tp:taxon-name></italic>; <bold>C, D.</bold><italic><tp:taxon-name><tp:taxon-name-part taxon-name-part-type="genus" reg="Polygala">P.</tp:taxon-name-part> <tp:taxon-name-part taxon-name-part-type="species" reg="chinensis">chinensis</tp:taxon-name-part></tp:taxon-name></italic>; <bold>E, F.</bold><italic><tp:taxon-name><tp:taxon-name-part taxon-name-part-type="genus" reg="Polygala">P.</tp:taxon-name-part> <tp:taxon-name-part taxon-name-part-type="species" reg="japonica">japonica</tp:taxon-name-part></tp:taxon-name></italic>; <bold>G, H.</bold><italic><tp:taxon-name><tp:taxon-name-part taxon-name-part-type="genus" reg="Polygala">P.</tp:taxon-name-part> <tp:taxon-name-part taxon-name-part-type="species" reg="polifolia">polifolia</tp:taxon-name-part></tp:taxon-name></italic>. <bold>A, C, E, G.</bold> Polar view; <bold>B, D, F, H.</bold> Equatorial view.</p></caption><graphic xmlns:xlink="http://www.w3.org/1999/xlink" xlink:href="phytokeys-262-073_article-162234__-g002.jpg" position="float" orientation="portrait" xlink:type="simple" id="oo_1406836.jpg"><uri content-type="original_file" xlink:type="simple">https://binary.pensoft.net/fig/1406836</uri></graphic></fig></tp:treatment-sec><ref-list><ref id="B25"><mixed-citation xmlns:xlink="http://www.w3.org/1999/xlink" xlink:type="simple"><person-group><name name-style="western"><surname>Yang</surname><given-names>TYA</given-names></name><name name-style="western"><surname>Chen</surname><given-names>CF</given-names></name></person-group> (<year>2013</year>) <article-title>A revision of <italic><tp:taxon-name><tp:taxon-name-part taxon-name-part-type="genus">Polygala</tp:taxon-name-part></tp:taxon-name></italic> L. (<tp:taxon-name><tp:taxon-name-part taxon-name-part-type="family">Polygalaceae</tp:taxon-name-part></tp:taxon-name>) in Taiwan.</article-title><source><tp:taxon-name><tp:taxon-name-part taxon-name-part-type="genus">Taiwania</tp:taxon-name-part></tp:taxon-name></source><volume>58</volume>(<issue>3</issue>): <fpage>156</fpage>–<lpage>162</lpage>. <ext-link xlink:href="10.6165/tai.2013.58.156" ext-link-type="doi" xlink:type="simple">https://doi.org/10.6165/tai.2013.58.156</ext-link></mixed-citation></ref></ref-list></tp:taxon-treatment>
