# Supplementary material for: ﻿Taxonomic revision of Polygalaceae (Fabales) in Taiwan
Source: PhytoKeys. 2025 Sep 1;262:73–103. doi: 10.3897/phytokeys.262.162234 (PMC12418031; doi:10.3897/phytokeys.262.162234)
Supplement: XML Treatment for Polygala japonica [file phytokeys.262.162234-treatment10.xml]

<!DOCTYPE tp:taxon-treatment
  PUBLIC "-//TaxonX//DTD Taxonomic Treatment Publishing DTD v0 20100105//EN" "tax-treatment-NSO.dtd">
<tp:taxon-treatment xmlns:tp="http://www.plazi.org/taxpub"><tp:treatment-meta><kwd-group><label>Taxon classification</label><kwd>
                <named-content content-type="kingdom">Plantae</named-content>
              </kwd><kwd>
                <named-content content-type="order">Fabales</named-content>
              </kwd><kwd>
                <named-content content-type="family">Polygalaceae</named-content>
              </kwd></kwd-group><mixed-citation publication-type="journal"><person-group><name><surname>Wu</surname><given-names>Jo-Yu</given-names></name><name><surname>Tzeng</surname><given-names>Hsy-Yu</given-names></name><name><surname>Yang</surname><given-names>T. Y. Aleck</given-names></name></person-group><article-title>﻿Taxonomic revision of <tp:taxon-name><tp:taxon-name-part taxon-name-part-type="family">Polygalaceae</tp:taxon-name-part></tp:taxon-name> (<tp:taxon-name><tp:taxon-name-part taxon-name-part-type="order">Fabales</tp:taxon-name-part></tp:taxon-name>) in Taiwan</article-title><source>PhytoKeys</source><day>01</day><month>09</month><year>2025</year><volume>262</volume><fpage>73</fpage><lpage>103</lpage><pub-id pub-id-type="doi">10.3897/phytokeys.262.162234</pub-id></mixed-citation></tp:treatment-meta><tp:nomenclature><label>﻿3.</label><tp:taxon-name><object-id xmlns:xlink="http://www.w3.org/1999/xlink" content-type="arpha" xlink:type="simple">097A8263-9C04-550F-B632-5D07010695FD</object-id>
              <tp:taxon-name-part taxon-name-part-type="genus" reg="Polygala">Polygala</tp:taxon-name-part>
              <tp:taxon-name-part taxon-name-part-type="species" reg="japonica">japonica</tp:taxon-name-part>
            </tp:taxon-name><tp:taxon-authority>Houtt., Nat. Hist. 2(10): 89. pl. 62. f. 1. 1779; Henry in List Pl. Form. 18. 1896.</tp:taxon-authority><xref ref-type="fig" rid="F2">Figs 2E, F</xref><xref ref-type="fig" rid="F9">, 9 Common name. 瓜子金</xref></tp:nomenclature><tp:treatment-sec sec-type="Type specimen" id="SECID0EKTBG"><title>Type specimen.</title><p>Japan, <italic>Thunberg s.n.</italic>, s.d. (lectotype: G photo!).</p></tp:treatment-sec><tp:treatment-sec sec-type="description" id="SECID0ESTBG"><title>Description.</title><p>Herbs, erect or ascending. Leaves simple, alternate, lanceolate, ovate, elliptic to narrowly elliptic, veins clearly visible, petioles 0.5–1 mm. Blades chartaceous. Racemes axillary. Sepals petaloid, flat, persistent. Petals purple to violet, rarely white, keel appendages violet, fringe-like, tripinnate, or more. Filaments connate at base, free at apex, anthers eight. Ovaries 2-loculed, styles simple, curved, stigmas bifid. Capsules flat, yellowish green, margin entire, purple sometimes. Seeds ovate, with sparse short hairs, arils 3-lobed, hypertrophic.</p><fig id="F9" position="float" orientation="portrait"><object-id xmlns:xlink="http://www.w3.org/1999/xlink" content-type="doi" xlink:type="simple">10.3897/phytokeys.262.162234.figure9</object-id><object-id xmlns:xlink="http://www.w3.org/1999/xlink" content-type="arpha" xlink:type="simple">10A1771C-3990-505D-A711-9E698C2A255B</object-id><label>Figure 9.</label><caption><p>Photo of <italic><tp:taxon-name><tp:taxon-name-part taxon-name-part-type="genus" reg="Polygala">Polygala</tp:taxon-name-part> <tp:taxon-name-part taxon-name-part-type="species" reg="japonica">japonica</tp:taxon-name-part></tp:taxon-name></italic><bold>A.</bold> Plants in field; <bold>B.</bold> Leaves; <bold>C.</bold> Reproductive organs a flower b androecium c gynoecium d fruit e seeds.</p></caption><graphic xmlns:xlink="http://www.w3.org/1999/xlink" xlink:href="phytokeys-262-073_article-162234__-g009.jpg" position="float" orientation="portrait" xlink:type="simple" id="oo_1406843.jpg"><uri content-type="original_file" xlink:type="simple">https://binary.pensoft.net/fig/1406843</uri></graphic></fig><p>Pollens isopolar, apertures 14–19. Oblate to spheroidal, exine psilate. P/E ca. 0.71–19.</p></tp:treatment-sec><tp:treatment-sec sec-type="distribution" id="SECID0EQUBG"><title>Distribution.</title><p>India, Myanmar, Sri Lanka, the Philippines, Moluccas, Micronesia, Russia, China, Japan, the Ryukyus, Korea, Taiwan, Papua New Guinea, Australia, and Queensland. In Taiwan, it is mainly found in open grasslands and forest edges from low to tall altitudes throughout Taiwan, Kinmen Co., Lianchlang Co., and Island Lanyu (<xref ref-type="bibr" rid="B13">Kerrigan 2008</xref>; <xref ref-type="bibr" rid="B25">Yang and Chen 2013</xref>).</p></tp:treatment-sec><tp:treatment-sec sec-type="material" id="SECID0E5UBG"><title>Specimens examined.</title><p><bold>Philippines.</bold> Benguet, <italic>A. Loher 1631</italic>, s.d. (K); Luzon, <italic>E.D. Merrill 4368</italic>, Oct.–Nov. 1905 (K). <bold>Papua New Guinea.</bold> Eastern Highlands, Obura, Kratke Mountains, <italic>L.J. Brass &amp; J.D. Collins 32180</italic>, 18 Oct. 1959 (K). <bold>Australia.</bold> Brisbane River, <italic>F. Mueller, s.n.</italic>, Dec. 1856 (K). <bold>Japan.</bold> Yaeyama Islands, <italic>M. Furuse 4392</italic>, 22 Oct. 1973 (K). <bold>Taiwan.</bold><italic>R. Oldham s.n.</italic>, 1864 (BM); <bold>Taipei City</bold>: Beitou Dist., <italic>Y.R. Zheng WJY362</italic>, 29 Aug. 2023 (TCF). <bold>New Taipei City</bold>: Sindian Dist., Mt. Shihtoushan, <italic>C.Y. Kuo et al. 371</italic>, 16 May 2004 (TAIF); Tamsui Dist., <italic>R. Oldham 76</italic>, Apr, 1864 (BM). <bold>Hsinchu Co.</bold>: Guanwu, <italic>Y.F. Huang WJY641</italic>, 9 Sep. 2024 (TCF). <bold>Miaoli Co.</bold>: Taian Township, <italic>J.Y. Wu 52</italic>, 25 Sep. 2021 (TNM). <bold>Taichung City</bold>: Hoping Dist., Tahsuehshan Forest Road, Tianchi, <italic>J.Y. Wu 172</italic>, 8 May 2022 (TNM); <italic>J.Y. Wu 350</italic>, 9 Aug. 2023 (TCF). <bold>Nantou Co.</bold>: Renai Township, Meifeng, <italic>J.Y. Wu 379</italic>, 15 Oct. 2023 (TCF); Ruei-yan River, <italic>Y.S. Huang WJY640</italic>, 8 Sep. 2024 (TCF). <bold>Pingtung Co.</bold>: Hengchun Township, Fongchueisha, <italic>J.Y. Wu et al. 500</italic>, 3 May 2024 (TCF); Mutan Township, Hsuhai, <italic>J.Y. Wu et al. 443</italic>, 2 Feb. 2024 (TCF). <bold>Hualien Co.</bold>: Sioulin Township, Mt. Chingshuishan, <italic>K.C. Yang &amp; C.M. Wang 11193</italic>, 9 May 1988 (TCF). <bold>Taitung Co.</bold>: Lanyu Township, Chingching Grasslands, <italic>T.Y.A. Yang &amp; C.F. Chen 23122</italic>, 9 Jul. 2011 (TNM); Tianchi Lake, <italic>J.Y. Wu 268</italic>, 7 Feb. 2023 (TNM). <bold>Fukien. Lianchlang Co.</bold>: Beigan Township, Mt. Bi, <italic>H.L. Chiang 2085</italic>, 28 Apr. 2001 (TAIF); Nangan Township, Island Huangkuanyu, <italic>W.H. Wu et al. 259</italic>, 2 Apr. 2000 (TAI).</p></tp:treatment-sec><tp:treatment-sec><!--Section generated to contain objects referenced in tp:taxon-treatment.--><fig id="F2" position="float" orientation="portrait"><object-id xmlns:xlink="http://www.w3.org/1999/xlink" content-type="doi" xlink:type="simple">10.3897/phytokeys.262.162234.figure2</object-id><object-id xmlns:xlink="http://www.w3.org/1999/xlink" content-type="arpha" xlink:type="simple">28A16E35-7A05-5F3D-9CE0-32B05D7E611A</object-id><label>Figure 2.</label><caption><p>Pollen grains of <italic><tp:taxon-name><tp:taxon-name-part taxon-name-part-type="genus" reg="Polygala">Polygala</tp:taxon-name-part></tp:taxon-name></italic> in Taiwan. <bold>A, B.</bold><italic><tp:taxon-name><tp:taxon-name-part taxon-name-part-type="genus" reg="Polygala">P.</tp:taxon-name-part> <tp:taxon-name-part taxon-name-part-type="species" reg="arvensis">arvensis</tp:taxon-name-part></tp:taxon-name></italic>; <bold>C, D.</bold><italic><tp:taxon-name><tp:taxon-name-part taxon-name-part-type="genus" reg="Polygala">P.</tp:taxon-name-part> <tp:taxon-name-part taxon-name-part-type="species" reg="chinensis">chinensis</tp:taxon-name-part></tp:taxon-name></italic>; <bold>E, F.</bold><italic><tp:taxon-name><tp:taxon-name-part taxon-name-part-type="genus" reg="Polygala">P.</tp:taxon-name-part> <tp:taxon-name-part taxon-name-part-type="species" reg="japonica">japonica</tp:taxon-name-part></tp:taxon-name></italic>; <bold>G, H.</bold><italic><tp:taxon-name><tp:taxon-name-part taxon-name-part-type="genus" reg="Polygala">P.</tp:taxon-name-part> <tp:taxon-name-part taxon-name-part-type="species" reg="polifolia">polifolia</tp:taxon-name-part></tp:taxon-name></italic>. <bold>A, C, E, G.</bold> Polar view; <bold>B, D, F, H.</bold> Equatorial view.</p></caption><graphic xmlns:xlink="http://www.w3.org/1999/xlink" xlink:href="phytokeys-262-073_article-162234__-g002.jpg" position="float" orientation="portrait" xlink:type="simple" id="oo_1406836.jpg"><uri content-type="original_file" xlink:type="simple">https://binary.pensoft.net/fig/1406836</uri></graphic></fig></tp:treatment-sec><ref-list><ref id="B13"><mixed-citation xmlns:xlink="http://www.w3.org/1999/xlink" xlink:type="simple"><person-group><name name-style="western"><surname>Kerrigan</surname><given-names>R</given-names></name></person-group> (<year>2008</year>) <source>A taxonomic revision of <italic><tp:taxon-name><tp:taxon-name-part taxon-name-part-type="genus">Polygala</tp:taxon-name-part></tp:taxon-name></italic> L. in northern Australia.</source><publisher-name>Masters (Research) thesis</publisher-name>, <publisher-loc>James Cook University</publisher-loc>, <size units="page">290 pp</size>. <ext-link xlink:href="10.25903/ecqv-fk90" ext-link-type="doi" xlink:type="simple">https://doi.org/10.25903/ecqv-fk90</ext-link></mixed-citation></ref><ref id="B25"><mixed-citation xmlns:xlink="http://www.w3.org/1999/xlink" xlink:type="simple"><person-group><name name-style="western"><surname>Yang</surname><given-names>TYA</given-names></name><name name-style="western"><surname>Chen</surname><given-names>CF</given-names></name></person-group> (<year>2013</year>) <article-title>A revision of <italic><tp:taxon-name><tp:taxon-name-part taxon-name-part-type="genus">Polygala</tp:taxon-name-part></tp:taxon-name></italic> L. (<tp:taxon-name><tp:taxon-name-part taxon-name-part-type="family">Polygalaceae</tp:taxon-name-part></tp:taxon-name>) in Taiwan.</article-title><source><tp:taxon-name><tp:taxon-name-part taxon-name-part-type="genus">Taiwania</tp:taxon-name-part></tp:taxon-name></source><volume>58</volume>(<issue>3</issue>): <fpage>156</fpage>–<lpage>162</lpage>. <ext-link xlink:href="10.6165/tai.2013.58.156" ext-link-type="doi" xlink:type="simple">https://doi.org/10.6165/tai.2013.58.156</ext-link></mixed-citation></ref></ref-list></tp:taxon-treatment>
