# Supplementary material for: ﻿Taxonomic revision of Polygalaceae (Fabales) in Taiwan
Source: PhytoKeys. 2025 Sep 1;262:73–103. doi: 10.3897/phytokeys.262.162234 (PMC12418031; doi:10.3897/phytokeys.262.162234)
Supplement: XML Treatment for Polygala polifolia [file phytokeys.262.162234-treatment11.xml]

<!DOCTYPE tp:taxon-treatment
  PUBLIC "-//TaxonX//DTD Taxonomic Treatment Publishing DTD v0 20100105//EN" "tax-treatment-NSO.dtd">
<tp:taxon-treatment xmlns:tp="http://www.plazi.org/taxpub"><tp:treatment-meta><kwd-group><label>Taxon classification</label><kwd>
                <named-content content-type="kingdom">Plantae</named-content>
              </kwd><kwd>
                <named-content content-type="order">Fabales</named-content>
              </kwd><kwd>
                <named-content content-type="family">Polygalaceae</named-content>
              </kwd></kwd-group><mixed-citation publication-type="journal"><person-group><name><surname>Wu</surname><given-names>Jo-Yu</given-names></name><name><surname>Tzeng</surname><given-names>Hsy-Yu</given-names></name><name><surname>Yang</surname><given-names>T. Y. Aleck</given-names></name></person-group><article-title>﻿Taxonomic revision of <tp:taxon-name><tp:taxon-name-part taxon-name-part-type="family">Polygalaceae</tp:taxon-name-part></tp:taxon-name> (<tp:taxon-name><tp:taxon-name-part taxon-name-part-type="order">Fabales</tp:taxon-name-part></tp:taxon-name>) in Taiwan</article-title><source>PhytoKeys</source><day>01</day><month>09</month><year>2025</year><volume>262</volume><fpage>73</fpage><lpage>103</lpage><pub-id pub-id-type="doi">10.3897/phytokeys.262.162234</pub-id></mixed-citation></tp:treatment-meta><tp:nomenclature><label>﻿4.</label><tp:taxon-name><object-id xmlns:xlink="http://www.w3.org/1999/xlink" content-type="arpha" xlink:type="simple">127F3DD7-C1F9-5825-8F97-51424C499D8B</object-id>
              <tp:taxon-name-part taxon-name-part-type="genus" reg="Polygala">Polygala</tp:taxon-name-part>
              <tp:taxon-name-part taxon-name-part-type="species" reg="polifolia">polifolia</tp:taxon-name-part>
            </tp:taxon-name><tp:taxon-authority>C. Presl, Reliq. Haenk. 2: 101. 1835; Yamazaki in J. Jap. Bot. 48(5): 142. 1973.</tp:taxon-authority><xref ref-type="fig" rid="F2">Figs 2G, H</xref><xref ref-type="fig" rid="F10">, 10 Common name. 無柄花瓜子金</xref><tp:nomenclature-citation-list><tp:nomenclature-citation><tp:taxon-name>
                    <tp:taxon-name-part taxon-name-part-type="genus" reg="Polygala">Polygala</tp:taxon-name-part> <tp:taxon-name-part taxon-name-part-type="species" reg="arvensis">arvensis</tp:taxon-name-part></tp:taxon-name><comment>auct. non Willd. 1802.; Yang &amp; Liu, Manu. Taiwan Vasc. Pl. 6: 271. 2002. </comment></tp:nomenclature-citation><tp:nomenclature-citation><tp:taxon-name>
                  <tp:taxon-name-part taxon-name-part-type="genus" reg="Polygala">Polygala</tp:taxon-name-part> <tp:taxon-name-part taxon-name-part-type="species" reg="glaucoides">glaucoides</tp:taxon-name-part></tp:taxon-name><comment>var. <italic>hirsutula auct. non</italic> (Arn.) Trimen., Odashima in Trop. Agr. 7: 81. 1935.</comment></tp:nomenclature-citation><tp:nomenclature-citation><tp:taxon-name>
                  <tp:taxon-name-part taxon-name-part-type="genus" reg="Polygala">Polygala</tp:taxon-name-part> <tp:taxon-name-part taxon-name-part-type="species" reg="shimadai">shimadai</tp:taxon-name-part></tp:taxon-name><comment>Masam., J. Soc. Trop. Agric. 3: 114, f.15. 1931. Type specimen: TAIWAN. Hsinchu Co., Hukou (Koko), <italic>Y. Shimada 1191</italic> (holotype: TAI!).</comment></tp:nomenclature-citation></tp:nomenclature-citation-list></tp:nomenclature><tp:treatment-sec sec-type="Type specimen" id="SECID0EI1BG"><title>Type specimen.</title><p>Philippines, Luzon, <italic>T. Haenke s.n.</italic>, 1792 (holotype: MO photo!).</p></tp:treatment-sec><tp:treatment-sec sec-type="description" id="SECID0EQ1BG"><title>Description.</title><p>Herbs, erect or ascending. Leaves simple, alternate, ovate to elliptic, petioles 0.4–0.8 mm. Blades chartaceous. Racemes axillary. Sepals pale green, petaloid, flat, persistent. Petals three, violet, keel appendages violet, brush-like, bipinnate. Filaments connate at base and free at middle, anthers eight, two central anthers on separate filaments, lateral are sessile on two bundles of three anthers. Ovaries bilocular, ovules two, styles simple, curved, stigmas bifid slightly, glabrous. Capsules flat, yellowish green at maturity, margin entire, with long cilia. Seeds ovate, with dense hairs, arils 3-lobed, membranous.</p><p>Pollens isopolar, apertures 22–26. Oblate to spheroidal, exine patterns foveolate, reticulate. P/E ca. 0.90–1.14.</p></tp:treatment-sec><tp:treatment-sec sec-type="distribution" id="SECID0EW1BG"><title>Distribution.</title><p>India, Bangladesh, Sri Lanka, Pakistan, Cambodia, Laos, Thailand, Vietnam, Malaysia, the Philippines, Indonesia, New Guinea, southwest China, Japan, Taiwan, and Queensland (<xref ref-type="bibr" rid="B13">Kerrigan 2008</xref>; <xref ref-type="bibr" rid="B25">Yang and Chen 2013</xref>). In Taiwan, it grows in open grasslands or wet hillsides at low altitudes in western Taiwan, Kinmen Co., and Green Island.</p><fig id="F10" position="float" orientation="portrait"><object-id xmlns:xlink="http://www.w3.org/1999/xlink" content-type="doi" xlink:type="simple">10.3897/phytokeys.262.162234.figure10</object-id><object-id xmlns:xlink="http://www.w3.org/1999/xlink" content-type="arpha" xlink:type="simple">27DF6615-E9F0-577E-86C7-F1169BD05121</object-id><label>Figure 10.</label><caption><p>Photo of <italic><tp:taxon-name><tp:taxon-name-part taxon-name-part-type="genus" reg="Polygala">Polygala</tp:taxon-name-part> <tp:taxon-name-part taxon-name-part-type="species" reg="polifolia">polifolia</tp:taxon-name-part></tp:taxon-name></italic><bold>A.</bold> Plants in field; <bold>B.</bold> Leaves; <bold>C.</bold> Reproductive organs a flower b androecium c gynoecium d fruit e seeds.</p></caption><graphic xmlns:xlink="http://www.w3.org/1999/xlink" xlink:href="phytokeys-262-073_article-162234__-g010.jpg" position="float" orientation="portrait" xlink:type="simple" id="oo_1406844.jpg"><uri content-type="original_file" xlink:type="simple">https://binary.pensoft.net/fig/1406844</uri></graphic></fig></tp:treatment-sec><tp:treatment-sec sec-type="material" id="SECID0E32BG"><title>Specimens examined.</title><p><bold>Philippines.</bold><italic>Loher s.n.</italic>, 1906 (K). Luzon, <italic>Ramos M. s.n.</italic>, Oct. 1909 (K). <bold>Japan.</bold> Ryukyu Island, <italic>F. Miyoshi 4256</italic> (K). <bold>Taiwan. Taipei City</bold>: Peitou Dist., Mt. Wuchienlienshan, <italic>T. Suzuki 20574</italic>, 29 Sep. 1940 (TAI). <bold>Taoyuan City</bold>: Bade Dist., <italic>T. Suzuki 21374</italic>, 23 Sep. 1941 (TAI). <bold>Hsinchu Co.</bold>: Hukon Township, Hukou, <italic>Y. Simada 1191A</italic>, 14 Sep. 1924 (TAI); Temple Lienhuashih, <italic>T.C. Huang &amp; W.Y. Huang 14521</italic>, 29 Nov. 1989 (TAI). <bold>Pingtung Co.</bold>: Manchou Township, Nanjenshan, <italic>T.Y.A. Yang et al. 23112</italic>, 27 Jun. 2011 (TNM); Mutan Township, Chialoushui, <italic>T.C. Huang &amp; W.Y. Huang 14538</italic>, 6 Dec. 1989 (TAI). <bold>Fukien. Kinmen Co.</bold>: Kinhu Township, Fengshang, <italic>C.M. Wang &amp; S.H. Lai 10596</italic>, 24 Jul. 2007 (TNM); Fengshang Patrol Division Fort, <italic>J.Y. Wu et al. 545</italic>, 26 May 2024 (TCF).</p></tp:treatment-sec><tp:treatment-sec><!--Section generated to contain objects referenced in tp:taxon-treatment.--><fig id="F2" position="float" orientation="portrait"><object-id xmlns:xlink="http://www.w3.org/1999/xlink" content-type="doi" xlink:type="simple">10.3897/phytokeys.262.162234.figure2</object-id><object-id xmlns:xlink="http://www.w3.org/1999/xlink" content-type="arpha" xlink:type="simple">28A16E35-7A05-5F3D-9CE0-32B05D7E611A</object-id><label>Figure 2.</label><caption><p>Pollen grains of <italic><tp:taxon-name><tp:taxon-name-part taxon-name-part-type="genus" reg="Polygala">Polygala</tp:taxon-name-part></tp:taxon-name></italic> in Taiwan. <bold>A, B.</bold><italic><tp:taxon-name><tp:taxon-name-part taxon-name-part-type="genus" reg="Polygala">P.</tp:taxon-name-part> <tp:taxon-name-part taxon-name-part-type="species" reg="arvensis">arvensis</tp:taxon-name-part></tp:taxon-name></italic>; <bold>C, D.</bold><italic><tp:taxon-name><tp:taxon-name-part taxon-name-part-type="genus" reg="Polygala">P.</tp:taxon-name-part> <tp:taxon-name-part taxon-name-part-type="species" reg="chinensis">chinensis</tp:taxon-name-part></tp:taxon-name></italic>; <bold>E, F.</bold><italic><tp:taxon-name><tp:taxon-name-part taxon-name-part-type="genus" reg="Polygala">P.</tp:taxon-name-part> <tp:taxon-name-part taxon-name-part-type="species" reg="japonica">japonica</tp:taxon-name-part></tp:taxon-name></italic>; <bold>G, H.</bold><italic><tp:taxon-name><tp:taxon-name-part taxon-name-part-type="genus" reg="Polygala">P.</tp:taxon-name-part> <tp:taxon-name-part taxon-name-part-type="species" reg="polifolia">polifolia</tp:taxon-name-part></tp:taxon-name></italic>. <bold>A, C, E, G.</bold> Polar view; <bold>B, D, F, H.</bold> Equatorial view.</p></caption><graphic xmlns:xlink="http://www.w3.org/1999/xlink" xlink:href="phytokeys-262-073_article-162234__-g002.jpg" position="float" orientation="portrait" xlink:type="simple" id="oo_1406836.jpg"><uri content-type="original_file" xlink:type="simple">https://binary.pensoft.net/fig/1406836</uri></graphic></fig></tp:treatment-sec><ref-list><ref id="B13"><mixed-citation xmlns:xlink="http://www.w3.org/1999/xlink" xlink:type="simple"><person-group><name name-style="western"><surname>Kerrigan</surname><given-names>R</given-names></name></person-group> (<year>2008</year>) <source>A taxonomic revision of <italic><tp:taxon-name><tp:taxon-name-part taxon-name-part-type="genus">Polygala</tp:taxon-name-part></tp:taxon-name></italic> L. in northern Australia.</source><publisher-name>Masters (Research) thesis</publisher-name>, <publisher-loc>James Cook University</publisher-loc>, <size units="page">290 pp</size>. <ext-link xlink:href="10.25903/ecqv-fk90" ext-link-type="doi" xlink:type="simple">https://doi.org/10.25903/ecqv-fk90</ext-link></mixed-citation></ref><ref id="B25"><mixed-citation xmlns:xlink="http://www.w3.org/1999/xlink" xlink:type="simple"><person-group><name name-style="western"><surname>Yang</surname><given-names>TYA</given-names></name><name name-style="western"><surname>Chen</surname><given-names>CF</given-names></name></person-group> (<year>2013</year>) <article-title>A revision of <italic><tp:taxon-name><tp:taxon-name-part taxon-name-part-type="genus">Polygala</tp:taxon-name-part></tp:taxon-name></italic> L. (<tp:taxon-name><tp:taxon-name-part taxon-name-part-type="family">Polygalaceae</tp:taxon-name-part></tp:taxon-name>) in Taiwan.</article-title><source><tp:taxon-name><tp:taxon-name-part taxon-name-part-type="genus">Taiwania</tp:taxon-name-part></tp:taxon-name></source><volume>58</volume>(<issue>3</issue>): <fpage>156</fpage>–<lpage>162</lpage>. <ext-link xlink:href="10.6165/tai.2013.58.156" ext-link-type="doi" xlink:type="simple">https://doi.org/10.6165/tai.2013.58.156</ext-link></mixed-citation></ref></ref-list></tp:taxon-treatment>
