# Supplementary material for: ﻿Taxonomic revision of Polygalaceae (Fabales) in Taiwan
Source: PhytoKeys. 2025 Sep 1;262:73–103. doi: 10.3897/phytokeys.262.162234 (PMC12418031; doi:10.3897/phytokeys.262.162234)
Supplement: XML Treatment for Salomonia [file phytokeys.262.162234-treatment12.xml]

<!DOCTYPE tp:taxon-treatment
  PUBLIC "-//TaxonX//DTD Taxonomic Treatment Publishing DTD v0 20100105//EN" "tax-treatment-NSO.dtd">
<tp:taxon-treatment xmlns:tp="http://www.plazi.org/taxpub"><tp:treatment-meta><kwd-group><label>Taxon classification</label><kwd>
                <named-content content-type="kingdom">Plantae</named-content>
              </kwd><kwd>
                <named-content content-type="order">Fabales</named-content>
              </kwd><kwd>
                <named-content content-type="family">Polygalaceae</named-content>
              </kwd></kwd-group><mixed-citation publication-type="journal"><person-group><name><surname>Wu</surname><given-names>Jo-Yu</given-names></name><name><surname>Tzeng</surname><given-names>Hsy-Yu</given-names></name><name><surname>Yang</surname><given-names>T. Y. Aleck</given-names></name></person-group><article-title>﻿Taxonomic revision of <tp:taxon-name><tp:taxon-name-part taxon-name-part-type="family">Polygalaceae</tp:taxon-name-part></tp:taxon-name> (<tp:taxon-name><tp:taxon-name-part taxon-name-part-type="order">Fabales</tp:taxon-name-part></tp:taxon-name>) in Taiwan</article-title><source>PhytoKeys</source><day>01</day><month>09</month><year>2025</year><volume>262</volume><fpage>73</fpage><lpage>103</lpage><pub-id pub-id-type="doi">10.3897/phytokeys.262.162234</pub-id></mixed-citation></tp:treatment-meta><tp:nomenclature><label>﻿</label><tp:taxon-name><object-id xmlns:xlink="http://www.w3.org/1999/xlink" content-type="arpha" xlink:type="simple">6852E3A4-0649-5EE6-A034-324AB36C839E</object-id>
              <tp:taxon-name-part taxon-name-part-type="genus" reg="Salomonia">Salomonia</tp:taxon-name-part>
            </tp:taxon-name><tp:taxon-authority>Lour., Flora Cochinchinensis: 14. 1790</tp:taxon-authority><tp:taxon-status xmlns:xlink="http://www.w3.org/1999/xlink" xlink:type="simple">nom. cons.</tp:taxon-status></tp:nomenclature><tp:treatment-sec sec-type="description" id="SECID0EI5BG"><title>Description.</title><p>Herbs erect, annual. Leaves simple, alternate, lanceolate to wide ovate, entire, glabrous. Racemes terminal or axillary. Sepals non-petaloid, flat, persistent. Petals three, connate at base, up to half, keel appendages absent. Filaments connate to the upper end, fused with the keel, anthers four. Ovaries bilocular, heart-shape, ovules two, styles strongly curved, stigmas simple, glabrous. Capsules margin with teeth and spines. Seeds two, glabrous, arils subtle.</p><p>Pollens isopolar, oblate to spheroidal, radially symmetrical.</p></tp:treatment-sec><tp:treatment-sec sec-type="distribution" id="SECID0EO5BG"><title>Distribution.</title><p><italic><tp:taxon-name><tp:taxon-name-part taxon-name-part-type="genus" reg="Salomonia">Salomonia</tp:taxon-name-part></tp:taxon-name></italic> contains 5 species distributed from tropical and subtropical Asia to Australia, with 1 species in Taiwan.</p></tp:treatment-sec></tp:taxon-treatment>
