# Supplementary material for: ﻿Taxonomic revision of Polygalaceae (Fabales) in Taiwan
Source: PhytoKeys. 2025 Sep 1;262:73–103. doi: 10.3897/phytokeys.262.162234 (PMC12418031; doi:10.3897/phytokeys.262.162234)
Supplement: XML Treatment for Salomonia ciliata [file phytokeys.262.162234-treatment13.xml]

<!DOCTYPE tp:taxon-treatment
  PUBLIC "-//TaxonX//DTD Taxonomic Treatment Publishing DTD v0 20100105//EN" "tax-treatment-NSO.dtd">
<tp:taxon-treatment xmlns:tp="http://www.plazi.org/taxpub"><tp:treatment-meta><kwd-group><label>Taxon classification</label><kwd>
                <named-content content-type="kingdom">Plantae</named-content>
              </kwd><kwd>
                <named-content content-type="order">Fabales</named-content>
              </kwd><kwd>
                <named-content content-type="family">Polygalaceae</named-content>
              </kwd></kwd-group><mixed-citation publication-type="journal"><person-group><name><surname>Wu</surname><given-names>Jo-Yu</given-names></name><name><surname>Tzeng</surname><given-names>Hsy-Yu</given-names></name><name><surname>Yang</surname><given-names>T. Y. Aleck</given-names></name></person-group><article-title>﻿Taxonomic revision of <tp:taxon-name><tp:taxon-name-part taxon-name-part-type="family">Polygalaceae</tp:taxon-name-part></tp:taxon-name> (<tp:taxon-name><tp:taxon-name-part taxon-name-part-type="order">Fabales</tp:taxon-name-part></tp:taxon-name>) in Taiwan</article-title><source>PhytoKeys</source><day>01</day><month>09</month><year>2025</year><volume>262</volume><fpage>73</fpage><lpage>103</lpage><pub-id pub-id-type="doi">10.3897/phytokeys.262.162234</pub-id></mixed-citation></tp:treatment-meta><tp:nomenclature><label>﻿1.</label><tp:taxon-name><object-id xmlns:xlink="http://www.w3.org/1999/xlink" content-type="arpha" xlink:type="simple">32B86037-C6BA-5899-A813-E37B25FC6891</object-id>
              <tp:taxon-name-part taxon-name-part-type="genus" reg="Salomonia">Salomonia</tp:taxon-name-part>
              <tp:taxon-name-part taxon-name-part-type="species" reg="ciliata">ciliata</tp:taxon-name-part>
            </tp:taxon-name><tp:taxon-authority>(L.) DC., Prodr. 1: 334. 1824; Sasaki, List Pl. Form. 256. 1928.</tp:taxon-authority><xref ref-type="fig" rid="F3">Figs 3A, B</xref><xref ref-type="fig" rid="F11">, 11 Common name. 齒果草</xref><tp:nomenclature-citation-list><tp:nomenclature-citation><tp:taxon-name>
                  <tp:taxon-name-part taxon-name-part-type="genus" reg="Salomonia">Salomonia</tp:taxon-name-part> <tp:taxon-name-part taxon-name-part-type="species" reg="oblongifolia">oblongifolia</tp:taxon-name-part></tp:taxon-name><comment>DC., Prodr. 1: 334. 1824; Huang in Fl. Taiwan 3 (1<sup>st</sup> edn.): 560, <italic>pl. 782.</italic> 1977.</comment></tp:nomenclature-citation></tp:nomenclature-citation-list></tp:nomenclature><tp:treatment-sec sec-type="Type specimen" id="SECID0E3AAI"><title>Type specimen.</title><p>Japan, <italic>Siebold, P.F. von, s.n.</italic>, s.d. (lectotype: L photo!).</p></tp:treatment-sec><tp:treatment-sec sec-type="description" id="SECID0EEBAI"><title>Description.</title><p>Herbs erect. Leaves simple, alternate, lanceolate to ovate, petioles 0.2–0.5 mm. Blades chartaceous. Racemes terminal or axillary. Sepals pale green, flat, persistent. Petals three, pink to pale red, keel appendages absent. Filaments connate completely, anthers four, sessile on two bundles of two anthers. Ovaries bilocular, heart-shape, ovules two, styles strongly curved, stigmas simple, glabrous. Capsules flat, green at maturity, margin dark purple, with teeth and spines. Seeds circular, glabrous, arils subtle, membranous.</p><p>Pollens isopolar, apertures 10–14. Oblate to spheroidal, exine patterns regulate and perforate. P/E ca. 0.91–0.99.</p></tp:treatment-sec><tp:treatment-sec sec-type="distribution" id="SECID0EKBAI"><title>Distribution.</title><p>India, Nepal, Bhutan, Myanmar, Thailand, Laos, Cambodia, Vietnam, Malaysia, Papua New Guinea, the Philippines, Indonesia, China, Taiwan, Korea, Japan, and Queensland (<xref ref-type="bibr" rid="B21">POWO 2025</xref>). Growing in wet grasslands at low altitudes in western Taiwan.</p><fig id="F11" position="float" orientation="portrait"><object-id xmlns:xlink="http://www.w3.org/1999/xlink" content-type="doi" xlink:type="simple">10.3897/phytokeys.262.162234.figure11</object-id><object-id xmlns:xlink="http://www.w3.org/1999/xlink" content-type="arpha" xlink:type="simple">8B5FB820-102E-558F-8CAD-CA9843FFCE42</object-id><label>Figure 11.</label><caption><p>Photo of <italic><tp:taxon-name><tp:taxon-name-part taxon-name-part-type="genus" reg="Salomonia">Salomonia</tp:taxon-name-part> <tp:taxon-name-part taxon-name-part-type="species" reg="ciliata">ciliata</tp:taxon-name-part></tp:taxon-name></italic><bold>A.</bold> Plant in field; <bold>B.</bold> Leaves; <bold>C.</bold> Reproductive organs a flower b androecium c gynoecium d fruit e seed.</p></caption><graphic xmlns:xlink="http://www.w3.org/1999/xlink" xlink:href="phytokeys-262-073_article-162234__-g011.jpg" position="float" orientation="portrait" xlink:type="simple" id="oo_1406845.jpg"><uri content-type="original_file" xlink:type="simple">https://binary.pensoft.net/fig/1406845</uri></graphic></fig></tp:treatment-sec><tp:treatment-sec sec-type="material" id="SECID0EMCAI"><title>Specimens examined.</title><p><bold>India.</bold> Orissa, Sambalpur, Motijharan Hill, <italic>H.F. Mooney 2890</italic>, 3 Sep. 1947 (K). <bold>Myanmar.</bold> Kyaukpyu Ramree Island, <italic>E.C. Wallace 9187</italic>, Aug. 1945 (K). <bold>Vietnam.</bold><italic>M. le Thorel 1487</italic>, s.d. (K). <bold>Japan.</bold> Chiba, Hondo, <italic>M. Furuse 44502</italic>, 6 Sep. 1966 (K). <bold>Taiwan. Hsinchu Co.</bold>: Jhubei City, Lienhua Temple, <italic>S.Y. Lu s.n.</italic>, 27 Oct. 1989 (TAIF). <bold>Nantou Co.</bold>: Yuchih Township, <italic>T.C. Hsu 9327</italic>, 29 Jun. 2017 (TAIF); Sun Moon Lake, <italic>J.Y. Wu 48</italic>, 23 Aug. 2021 (TNM).</p></tp:treatment-sec><tp:treatment-sec><!--Section generated to contain objects referenced in tp:taxon-treatment.--><fig id="F3" position="float" orientation="portrait"><object-id xmlns:xlink="http://www.w3.org/1999/xlink" content-type="doi" xlink:type="simple">10.3897/phytokeys.262.162234.figure3</object-id><object-id xmlns:xlink="http://www.w3.org/1999/xlink" content-type="arpha" xlink:type="simple">D5DA7775-6BCA-570A-B6CA-1B4A50C1A65A</object-id><label>Figure 3.</label><caption><p>Pollen grains of <italic><tp:taxon-name><tp:taxon-name-part taxon-name-part-type="genus" reg="Salomonia">Salomonia</tp:taxon-name-part></tp:taxon-name></italic> and <italic><tp:taxon-name><tp:taxon-name-part taxon-name-part-type="genus" reg="Senega">Senega</tp:taxon-name-part></tp:taxon-name></italic> in Taiwan. <bold>A, B.</bold><italic><tp:taxon-name><tp:taxon-name-part taxon-name-part-type="genus" reg="Salomonia">Salomonia</tp:taxon-name-part> <tp:taxon-name-part taxon-name-part-type="species" reg="ciliata">ciliata</tp:taxon-name-part></tp:taxon-name></italic>; <bold>C, D.</bold><italic><tp:taxon-name><tp:taxon-name-part taxon-name-part-type="genus" reg="Senega">Senega</tp:taxon-name-part> <tp:taxon-name-part taxon-name-part-type="species" reg="paniculata">paniculata</tp:taxon-name-part></tp:taxon-name></italic>. <bold>A, C.</bold> Polar view; <bold>B, D.</bold> Equatorial view.</p></caption><graphic xmlns:xlink="http://www.w3.org/1999/xlink" xlink:href="phytokeys-262-073_article-162234__-g003.jpg" position="float" orientation="portrait" xlink:type="simple" id="oo_1406837.jpg"><uri content-type="original_file" xlink:type="simple">https://binary.pensoft.net/fig/1406837</uri></graphic></fig></tp:treatment-sec><ref-list><ref id="B21"><mixed-citation xmlns:xlink="http://www.w3.org/1999/xlink" xlink:type="simple">POWO (<year>2025</year>) Plants of the World Online. Facilitated by the Royal Botanic Gardens, Kew. <ext-link xlink:type="simple" ext-link-type="uri" xlink:href="http://powo.science.kew.org">powo.science.kew.org</ext-link> [accessed on 25 Jul. 2025]</mixed-citation></ref></ref-list></tp:taxon-treatment>
