# Supplementary material for: ﻿Taxonomic revision of Polygalaceae (Fabales) in Taiwan
Source: PhytoKeys. 2025 Sep 1;262:73–103. doi: 10.3897/phytokeys.262.162234 (PMC12418031; doi:10.3897/phytokeys.262.162234)
Supplement: XML Treatment for Senega [file phytokeys.262.162234-treatment14.xml]

<!DOCTYPE tp:taxon-treatment
  PUBLIC "-//TaxonX//DTD Taxonomic Treatment Publishing DTD v0 20100105//EN" "tax-treatment-NSO.dtd">
<tp:taxon-treatment xmlns:tp="http://www.plazi.org/taxpub"><tp:treatment-meta><kwd-group><label>Taxon classification</label><kwd>
                <named-content content-type="kingdom">Plantae</named-content>
              </kwd><kwd>
                <named-content content-type="order">Fabales</named-content>
              </kwd><kwd>
                <named-content content-type="family">Polygalaceae</named-content>
              </kwd></kwd-group><mixed-citation publication-type="journal"><person-group><name><surname>Wu</surname><given-names>Jo-Yu</given-names></name><name><surname>Tzeng</surname><given-names>Hsy-Yu</given-names></name><name><surname>Yang</surname><given-names>T. Y. Aleck</given-names></name></person-group><article-title>﻿Taxonomic revision of <tp:taxon-name><tp:taxon-name-part taxon-name-part-type="family">Polygalaceae</tp:taxon-name-part></tp:taxon-name> (<tp:taxon-name><tp:taxon-name-part taxon-name-part-type="order">Fabales</tp:taxon-name-part></tp:taxon-name>) in Taiwan</article-title><source>PhytoKeys</source><day>01</day><month>09</month><year>2025</year><volume>262</volume><fpage>73</fpage><lpage>103</lpage><pub-id pub-id-type="doi">10.3897/phytokeys.262.162234</pub-id></mixed-citation></tp:treatment-meta><tp:nomenclature><label>﻿</label><tp:taxon-name><object-id xmlns:xlink="http://www.w3.org/1999/xlink" content-type="arpha" xlink:type="simple">750A1CA5-F3A9-5879-9CC2-29E962F9C84A</object-id>
              <tp:taxon-name-part taxon-name-part-type="genus" reg="Senega">Senega</tp:taxon-name-part>
            </tp:taxon-name><tp:taxon-authority>(DC.) Spach, Hist. Nat. Vég. 7: 128. 1838</tp:taxon-authority><tp:taxon-status xmlns:xlink="http://www.w3.org/1999/xlink" xlink:type="simple">nom. cons.</tp:taxon-status></tp:nomenclature><tp:treatment-sec sec-type="Herbs or subshrubs" id="SECID0EOEAI"><title>Herbs or subshrubs.</title><p>Branches thin and soft. Leaves simple, alternate, linear to laceolate, petiolate, entire, and glabrous. Racemes terminal or axillary, dense. Flowers white. Sepals five, petaloid, flat, persistent. Petals three, connate at base, keel appendages, unipinnate, semicircle or finger-like. Filaments connate at base, anthers 8. Ovaries bilocular, ovule 1 per locule, styles simple, curved in U-shape, stigmas bifid, sterile one with hairs. Capsules elliptic, pale green. Seeds 2, ellipsoidal, with membranous arils.</p><p>Pollens isopolar, subprolate, radially symmetrical.</p></tp:treatment-sec></tp:taxon-treatment>
