# Supplementary material for: ﻿Taxonomic revision of Polygalaceae (Fabales) in Taiwan
Source: PhytoKeys. 2025 Sep 1;262:73–103. doi: 10.3897/phytokeys.262.162234 (PMC12418031; doi:10.3897/phytokeys.262.162234)
Supplement: XML Treatment for Senega paniculata [file phytokeys.262.162234-treatment15.xml]

<!DOCTYPE tp:taxon-treatment
  PUBLIC "-//TaxonX//DTD Taxonomic Treatment Publishing DTD v0 20100105//EN" "tax-treatment-NSO.dtd">
<tp:taxon-treatment xmlns:tp="http://www.plazi.org/taxpub"><tp:treatment-meta><kwd-group><label>Taxon classification</label><kwd>
                <named-content content-type="kingdom">Plantae</named-content>
              </kwd><kwd>
                <named-content content-type="order">Fabales</named-content>
              </kwd><kwd>
                <named-content content-type="family">Polygalaceae</named-content>
              </kwd></kwd-group><mixed-citation publication-type="journal"><person-group><name><surname>Wu</surname><given-names>Jo-Yu</given-names></name><name><surname>Tzeng</surname><given-names>Hsy-Yu</given-names></name><name><surname>Yang</surname><given-names>T. Y. Aleck</given-names></name></person-group><article-title>﻿Taxonomic revision of <tp:taxon-name><tp:taxon-name-part taxon-name-part-type="family">Polygalaceae</tp:taxon-name-part></tp:taxon-name> (<tp:taxon-name><tp:taxon-name-part taxon-name-part-type="order">Fabales</tp:taxon-name-part></tp:taxon-name>) in Taiwan</article-title><source>PhytoKeys</source><day>01</day><month>09</month><year>2025</year><volume>262</volume><fpage>73</fpage><lpage>103</lpage><pub-id pub-id-type="doi">10.3897/phytokeys.262.162234</pub-id></mixed-citation></tp:treatment-meta><tp:nomenclature><label>﻿1.</label><tp:taxon-name><object-id xmlns:xlink="http://www.w3.org/1999/xlink" content-type="arpha" xlink:type="simple">B0631DE3-463E-54B9-A30C-F9450422E2D4</object-id>
              <tp:taxon-name-part taxon-name-part-type="genus" reg="Senega">Senega</tp:taxon-name-part>
              <tp:taxon-name-part taxon-name-part-type="species" reg="paniculata">paniculata</tp:taxon-name-part>
            </tp:taxon-name><tp:taxon-authority>(L.) J. F. B. Pastore &amp; J. R. Abbott, Ann. Missouri Bot. Gard. 108: 208. 2023.</tp:taxon-authority><xref ref-type="fig" rid="F3">Figs 3C, D</xref><xref ref-type="fig" rid="F12">, 12 Common name. 圓錐花遠志</xref></tp:nomenclature><tp:treatment-sec sec-type="Basionym" id="SECID0ECGAI"><title>Basionym.</title><p><italic><tp:taxon-name><tp:taxon-name-part taxon-name-part-type="genus" reg="Polygala">Polygala</tp:taxon-name-part> <tp:taxon-name-part taxon-name-part-type="species" reg="paniculata">paniculata</tp:taxon-name-part></tp:taxon-name></italic> L., Syst. Nat., ed. 10. 2: 1154. 1759; Huang in Fl. Taiwan 3 (1<sup>st</sup> edn.): 558. 1977.</p></tp:treatment-sec><tp:treatment-sec sec-type="Type specimen" id="SECID0EVGAI"><title>Type specimen.</title><p>Unknown, <italic>Browne s.n.</italic> s.d., Herb. Linn. No. 882.9 (lectotype: LINN photo!).</p></tp:treatment-sec><tp:treatment-sec sec-type="description" id="SECID0E4GAI"><title>Description.</title><p>Herbs erect. Leaves simple, alternate, linear, petioles 0.5–1.2 mm. Blades herbaceous. Racemes terminal. Sepals white and pale green, petaloid, flat, persistent. Petals three, white, keel appendages white, finger-like, unipinnate. Filaments connate at base, free at upper 1/3 portion, anthers eight. Ovaries bilocular, ovule one per locule, styles simple, curved in U-shape, stigmas bifids, sterile one with hairs. Capsules elliptic, margin entire. Seeds narrowly elliptic, with sparse, short hairs, arils 2-lobed, membranous.</p><fig id="F12" position="float" orientation="portrait"><object-id xmlns:xlink="http://www.w3.org/1999/xlink" content-type="doi" xlink:type="simple">10.3897/phytokeys.262.162234.figure12</object-id><object-id xmlns:xlink="http://www.w3.org/1999/xlink" content-type="arpha" xlink:type="simple">3BFA5736-7CAC-575B-851D-C14226C7D483</object-id><label>Figure 12.</label><caption><p>Photo of <italic><tp:taxon-name><tp:taxon-name-part taxon-name-part-type="genus" reg="Senega">Senega</tp:taxon-name-part> <tp:taxon-name-part taxon-name-part-type="species" reg="paniculata">paniculata</tp:taxon-name-part></tp:taxon-name></italic><bold>A.</bold> Plant in field; <bold>B.</bold> Leaves; <bold>C.</bold> Reproductive organs a flower b androecium c gynoecium d fruit e seeds.</p></caption><graphic xmlns:xlink="http://www.w3.org/1999/xlink" xlink:href="phytokeys-262-073_article-162234__-g012.jpg" position="float" orientation="portrait" xlink:type="simple" id="oo_1406846.jpg"><uri content-type="original_file" xlink:type="simple">https://binary.pensoft.net/fig/1406846</uri></graphic></fig><p>Pollens isopolar, apertures 8–12. Subprolate, exine psilate. P/E ca. 0.94–1.27.</p></tp:treatment-sec><tp:treatment-sec sec-type="distribution" id="SECID0E2HAI"><title>Distribution.</title><p>Widely in the tropical and subtropical regions. Introduced and naturalized on open places and low sides at grasslands in northern and central Taiwan (<xref ref-type="bibr" rid="B25">Yang and Chen 2013</xref>).</p></tp:treatment-sec><tp:treatment-sec sec-type="material" id="SECID0EFIAI"><title>Specimens examined.</title><p><bold>Brazil.</bold><italic>K.F.P. Martius 81</italic>, 1841 (BM). <bold>Colombia.</bold><italic>Mutis 2897</italic>, s.d. (MA). <bold>Paraguay.</bold> Villa-Rica, <italic>B. Balansa 2185</italic>, 18 Oct. 1874 (K). <bold>Taiwan. Taipei City</bold>: Shihlin Dist., Mt. Taluntoushan, <italic>P.F. Lu 18551</italic>, 18 Jul. 2009 (TAIF). <bold>New Taipei City</bold>: Shiding Dist., <italic>J.C. Wang 10989</italic>, 13 Jul. 1999 (TAIF); Wulai Dist., Mt. Hongludishan, <italic>J.Y. Wu et al. 558</italic>, 1 Jun. 2024 (TCF). <bold>Keelung City</bold>: Anle Dist. Tawulun Battery, <italic>C.T. Chao 2481</italic>, 9 Sep. 2012 (TCF). <bold>Nantou Co.</bold>: Yuchi Township, <italic>J.Y. Wu 47</italic>, 23 Aug. 2021 (TNM); Lienhuachi, <italic>C.F. Chen 3279A</italic>, 29 Feb. 2012 (TAIF). <bold>Ilan Co.</bold>: Yuanshan Township, Shuanglien Pond, <italic>S.Y. Tsai &amp; Y.S. Liang TSY256</italic>, 1 Apr. 2012 (TAIF). <bold>Hualien Co.</bold>: Xiulin Township, Tailuko (Tarokokyo), <italic>T. Nishimura s.n.</italic>, 9 Jul. 1929 (TAI).</p></tp:treatment-sec><tp:treatment-sec><!--Section generated to contain objects referenced in tp:taxon-treatment.--><fig id="F3" position="float" orientation="portrait"><object-id xmlns:xlink="http://www.w3.org/1999/xlink" content-type="doi" xlink:type="simple">10.3897/phytokeys.262.162234.figure3</object-id><object-id xmlns:xlink="http://www.w3.org/1999/xlink" content-type="arpha" xlink:type="simple">D5DA7775-6BCA-570A-B6CA-1B4A50C1A65A</object-id><label>Figure 3.</label><caption><p>Pollen grains of <italic><tp:taxon-name><tp:taxon-name-part taxon-name-part-type="genus" reg="Salomonia">Salomonia</tp:taxon-name-part></tp:taxon-name></italic> and <italic><tp:taxon-name><tp:taxon-name-part taxon-name-part-type="genus" reg="Senega">Senega</tp:taxon-name-part></tp:taxon-name></italic> in Taiwan. <bold>A, B.</bold><italic><tp:taxon-name><tp:taxon-name-part taxon-name-part-type="genus" reg="Salomonia">Salomonia</tp:taxon-name-part> <tp:taxon-name-part taxon-name-part-type="species" reg="ciliata">ciliata</tp:taxon-name-part></tp:taxon-name></italic>; <bold>C, D.</bold><italic><tp:taxon-name><tp:taxon-name-part taxon-name-part-type="genus" reg="Senega">Senega</tp:taxon-name-part> <tp:taxon-name-part taxon-name-part-type="species" reg="paniculata">paniculata</tp:taxon-name-part></tp:taxon-name></italic>. <bold>A, C.</bold> Polar view; <bold>B, D.</bold> Equatorial view.</p></caption><graphic xmlns:xlink="http://www.w3.org/1999/xlink" xlink:href="phytokeys-262-073_article-162234__-g003.jpg" position="float" orientation="portrait" xlink:type="simple" id="oo_1406837.jpg"><uri content-type="original_file" xlink:type="simple">https://binary.pensoft.net/fig/1406837</uri></graphic></fig></tp:treatment-sec><ref-list><ref id="B25"><mixed-citation xmlns:xlink="http://www.w3.org/1999/xlink" xlink:type="simple"><person-group><name name-style="western"><surname>Yang</surname><given-names>TYA</given-names></name><name name-style="western"><surname>Chen</surname><given-names>CF</given-names></name></person-group> (<year>2013</year>) <article-title>A revision of <italic><tp:taxon-name><tp:taxon-name-part taxon-name-part-type="genus">Polygala</tp:taxon-name-part></tp:taxon-name></italic> L. (<tp:taxon-name><tp:taxon-name-part taxon-name-part-type="family">Polygalaceae</tp:taxon-name-part></tp:taxon-name>) in Taiwan.</article-title><source><tp:taxon-name><tp:taxon-name-part taxon-name-part-type="genus">Taiwania</tp:taxon-name-part></tp:taxon-name></source><volume>58</volume>(<issue>3</issue>): <fpage>156</fpage>–<lpage>162</lpage>. <ext-link xlink:href="10.6165/tai.2013.58.156" ext-link-type="doi" xlink:type="simple">https://doi.org/10.6165/tai.2013.58.156</ext-link></mixed-citation></ref></ref-list></tp:taxon-treatment>
